# Supplementary material for: Gene expression profile of cervical and skin tissues from human papillomavirus type 16 E6 transgenic mice
Source: BMC Cancer. 2008 Nov 26;8:347. doi: 10.1186/1471-2407-8-347 (PMC2610035; doi:10.1186/1471-2407-8-347)
Supplement: Additional file 1 — Table S1. List of genes with a significant altered gene expression. [file 1471-2407-8-347-S1.xls]

## Sheet: table anex2
	SKIN				CERVIX
Gen Symbol	Fold Change	Log Odds		Gen Symbol	Fold Change	Log Odds
Krt72	22.04	16.42		Dcpp1	19.0317	10.1248
Crisp1	17.93	19.22		Cxcl7	8.13094	4.09987
Krtap9-3	17.26	19.61		Prap1	5.97316	8.68327
Sprr2h	15.79	16.95		Gdpd3	4.77443	12.6022
Krt35	15.18	18		Sprrl2	4.59662	12.7019
Krtap14	14.15	18.6		Sprrl7	3.81924	9.20287
Sprr1b	13.76	14.57		Sprrl5	3.8181	12.4393
Krtap12-1	13.48	15.68		Camk2b	3.78837	9.72063
Crym	12.63	15.11		Ccl8	3.78824	12.0276
S100a3	12.09	18.39		Mmp3	3.76698	13.4135
Gjb2	11.25	14.78		Tchh	3.39501	9.54099
Cryba4	10.98	18.26		Sprrl3	3.29714	11.6843
Gprc5d	10.49	19.18		Ccl7	2.93438	9.62332
Padi3	10.28	17.1		Mmp11	2.92731	3.87326
Krt32	9.93	17.71		Thbs2	2.74427	6.97894
Krtap9-1	9.71	17.82		Retnla	2.71618	8.94141
Krt31	9.55	15.62		Coch	2.71602	9.88548
Krt85	9.52	17.07		Pim1	2.68242	9.13896
Krtap5-1	9.46	17.02		Sprrl9	2.64165	7.74418
Psors1c2	9.22	17.68		Krt25	2.49044	5.61907
Tyrp1	9.21	15.48		Krtap16-10	2.46722	8.77714
Krt82	8.95	17.22		Krt33a	2.45596	7.84569
Tyrp1	8.9	14.95		Mup1	2.45587	2.91976
Krtap5-4	8.81	12.19		Rasd2	2.36937	9.35436
Gjb6	8.66	13.97		Krtap15	2.29905	7.84432
Dct	8.6	17.82		Ccl11	2.24014	3.16665
Krt33b	8.52	16.22		Crisp1	2.19973	8.8265
Krtap16-1	8.26	18.27		S100g	2.18464	5.4965
Krtap16-4	8.13	16		Aldh1a1	2.15385	8.13353
Krtap12-1	7.56	11.37		Krt27	2.14783	6.52015
Ass1	7.48	6.84		Gstt1	2.13587	5.72959
Krtap15	7.45	15.23		Cpe	2.13145	5.51883
Mt4	7.4	17.05		Ddit4l	2.13049	8.26996
Si	7.04	16.91		Gstm1	2.12597	4.30805
Ly6g6d	6.91	14.07		Serpine2	2.09565	3.57423
Krt81	6.86	16.77		Uox	2.04793	6.23882
Dusp14	6.77	14.05		Cfi	2.04643	6.79482
Msx2	6.69	17.5		Gdf10	2.03837	3.43059
Krt33a	6.61	14.09		Cyp2e1	2.03534	6.05024
Krtap5-5	6.58	11.71		Acaa1b	2.02191	6.16234
Fbp1	6.54	13.53		Mitf	2.02103	6.94763
Capn12	6.49	15.83		C3	2.01193	4.51766
Slc39a8	6.49	18.07		Tmem71	2.00402	3.06376
Ctps	6.08	15.49		Uts2	1.99578	5.45894
Krtap13-1	6.03	10.37		Hp	1.99222	7.39658
Krtap16-9	5.93	17.2		Cxcl2	1.99047	5.62799
Gpnmb	5.91	14.76		Defb6	1.98025	3.46808
Lap3	5.79	15.84		Krt71	1.96997	4.49967
St14	5.55	14.35		Il1b	1.96312	5.85405
Krt71	5.44	12.21		Mgl1	1.93579	4.53014
Ptgds	5.4	11.84		Krtap16-1	1.92906	8.76278
Gabrp	5.37	13.55		Angptl2	1.92453	6.78376
Sfn	5.33	12.67		Cyr61	1.91342	6.47692
Krt75	5.31	12.19		Slc24a3	1.90579	3.98519
Ero1l	5.21	14.1		Cxcl12	1.9032	4.82977
Slc40a1	5.18	13.36		Ldhb	1.8706	4.08552
Krtap5-2	5.13	11.69		Cfd	1.86633	8.16801
Bambi	5.08	14.61		Prg1	1.85427	5.18857
Cldn4	5.03	12.29		Sfrp4	1.81795	8.08303
Dlx3	4.99	12.8		Ccl27	1.81782	4.62167
Dsc1	4.94	12.85		Gpnmb	1.80172	5.42685
Tyr	4.85	13.77		Mmp10	1.79113	5.68699
Acpp	4.85	15.85		Clca2	1.78789	4.31532
Alox8	4.83	13.28		Ifi27	1.77422	5.45737
Dnase1l2	4.83	12.69		Tmem176b	1.75992	6.15622
Fhod3	4.82	13.78		Sulf2	1.75529	3.37995
Krtap16-10	4.77	13.81		Gabrp	1.74668	7.48603
Krt34	4.76	12.37		Hsd11b1	1.74495	6.53937
Pla2g2e	4.69	13.99		Cmtm3	1.74294	6.06151
Arg1	4.67	5.65		Cd14	1.73641	4.65599
Hoxc13	4.46	9.05		Prss22	1.73614	7.44219
Chac1	4.37	14.59		Nppc	1.7345	6.99113
Gcat	4.32	15.19		Pla2g2e	1.73191	5.25168
Capn8	4.24	13.39		Myl1	1.72555	4.67837
Slc15a2	4.18	12.46		Ltbp1	1.72485	3.55905
Sct	4.17	10.32		Dbp	1.72454	5.1105
Krtap16-5	4.16	13.06		Ear1	1.72408	3.6947
Otub2	4.12	11.73		Sox4	1.72367	3.32237
Gabrp	4.07	15.24		Cd1d1	1.7227	5.50254
Gsdm1	4.06	14.67		Zfp52	1.71423	3.41083
Slc39a6	4.03	14.6		Tpsab1	1.71036	5.77383
Ctse	4.03	12.99		Alox5ap	1.70559	6.28637
Tgm3	3.98	3.13		Bace1	1.69976	3.33453
Padi1	3.97	8.7		Abca1	1.69442	6.02633
Rab3ip	3.96	14.7		Gp49a	1.6808	4.64932
Spint1	3.95	13.85		Mcart1	1.68042	5.12232
Dsc2	3.94	10.43		F2r	1.67789	3.28483
Hist1h2ac	3.94	3.61		Ggtla1	1.6763	4.33438
Cited4	3.91	11.76		Gmfg	1.66611	3.5114
S100a8	3.9	14.17		Krt85	1.66445	4.63933
Arg2	3.89	14.45		Pla2g7	1.66143	3.68366
Ovol1	3.82	11.56		Id3	1.65258	5.43278
Gja1	3.75	9.41		Rtp4	1.63874	3.25708
Ggt1	3.74	14.64		Sgcg	1.63371	6.84867
Hod	3.72	13.7		Krtap14	1.63347	4.72526
Trpm1	3.7	10.66		Rps6	1.63288	4.13141
Top2a	3.69	13.41		Upk3a	1.62829	4.9983
Ccna2	3.67	12.26		Cadps2	-1.62562	3.66975
Ace2	3.67	13.82		Tgoln1	-1.62933	5.36967
Pp11r	3.66	11.92		Akr1c13	-1.6304	5.09591
Rab25	3.66	14.03		Slc12a8	-1.63276	6.61586
Krtap3-1	3.61	9.25		Sh3bgrl2	-1.63379	3.91351
Lad1	3.58	13.15		Lss	-1.64033	6.02374
Mcm6	3.56	7.87		Atp12a	-1.64247	3.53408
Bdh1	3.53	13.75		Lrmp	-1.64494	5.88398
Krt25	3.49	8.05		Abcb1a	-1.64516	4.67196
Pkp3	3.48	9.52		Ndufs5	-1.64798	4.72644
Gata3	3.46	10.47		Tmem97	-1.65106	4.01613
Elf5	3.45	12.13		Dsc1	-1.65349	3.09393
Clu	3.45	12.43		Slc35a1	-1.65623	3.67842
Serpinb5	3.44	12.94		Entpd5	-1.65781	5.43112
Krtap8-2	3.44	5.82		Trim31	-1.65837	5.42123
Evpl	3.42	13.21		Slc26a2	-1.65971	4.35768
Uox	3.39	10.64		Slc5a1	-1.66393	4.27388
Ivl	3.39	11.62		Krt20	-1.6645	4.86425
S100a14	3.36	13		Ero1l	-1.66506	4.15964
Sp6	3.33	9		P4ha2	-1.66528	3.7456
Tm4sf1	3.3	11.79		Slc20a1	-1.66801	6.78869
Mycl1	3.3	14.17		Gale	-1.6693	6.29721
Pitrm1	3.28	10.42		Mgst2	-1.67037	5.91634
Tmem54	3.25	7.92		Prdx6	-1.67317	4.68167
Cdc20	3.23	12.3		Slc5a9	-1.68609	4.145
B3gnt5	3.22	11.16		Galnt3	-1.69663	7.0613
Rnf149	3.2	11.69		Me2	-1.70385	7.01985
Ube2c	3.2	8.67		Srp54	-1.70608	3.40241
Btg3	3.2	10.31		Trex2	-1.70692	6.51559
Lpin3	3.17	7.95		Bnip3	-1.70797	5.60168
Krt27	3.16	9.82		Erbb3	-1.70859	4.30702
Foxn1	3.15	7.6		Chad	-1.70964	7.20814
Pim1	3.14	10.24		Cdh1	-1.71793	3.84045
H2afx	3.12	7.99		Cldn2	-1.7245	5.62782
Slc30a1	3.12	12.2		Stard10	-1.7305	6.23744
Ddx39	3.09	10.84		Bglap-rs1	-1.73631	4.84589
Nme1	3.08	9.6		Myo15b	-1.73978	7.50482
Mki67	3.06	11.07		Rnf186	-1.74248	4.02557
Anxa9	3.01	11.59		Ak3l1	-1.74249	6.65739
Tjp2	3.01	11.98		Centd1	-1.74419	7.95397
Eif2b4	3	11.5		Ern2	-1.74446	7.02401
Tmem40	2.99	13.82		Sema4g	-1.7478	5.06963
Map3k6	2.99	11.35		Cftr	-1.75245	7.385
Padi4	2.98	8.58		Fut9	-1.7539	5.34389
Tmem62	2.98	12.05		Spint2	-1.76002	4.17634
Car2	2.97	10.5		Slc39a11	-1.76253	8.01156
Ankrd22	2.97	11.93		Mep1b	-1.7763	5.16816
Ccnb2	2.97	10.17		Foxa2	-1.77808	6.83662
Gjb4	2.97	12.39		Papss2	-1.77814	4.32055
Tspan6	2.96	12.57		Trim2	-1.78382	6.06133
Dusp2	2.95	13.16		Maoa	-1.78487	5.66566
Rars	2.95	10.52		Tubb5	-1.79291	6.9115
Jmy	2.94	8.16		Atp2c2	-1.7971	7.59949
Cdc2a	2.93	10.97		Vamp3	-1.79817	3.7595
Stmn1	2.93	8.79		Satb2	-1.80015	6.57218
Cast	2.92	13.2		Myo5c	-1.80538	5.51481
Tgm1	2.92	7.95		Pp11r	-1.80949	5.13158
Mtm1	2.91	8.47		Anxa8	-1.81275	6.45784
Mycn	2.89	9.86		Gne	-1.81432	6.0163
Blmh	2.89	12.49		Igh-V7183	-1.81842	7.06771
Slc25a37	2.89	11.51		Ctnnbip1	-1.81873	5.034
Wnt5a	2.89	7.61		Krt84	-1.82165	4.4101
Rbbp6	2.87	11.28		Sectm1b	-1.82388	6.45965
Birc5	2.87	10.7		Pcdhb9	-1.83476	5.60029
Ccnb1	2.86	11.32		Myo5b	-1.83646	6.88001
Krt17	2.85	8.36		Kcne3	-1.83855	6.18694
Atoh7	2.85	13.04		Cmpk	-1.83857	8.69308
Slc7a5	2.85	8.32		Baiap2l1	-1.84144	7.46035
Fgf22	2.84	13		Hmgcr	-1.84472	3.49484
Rrm2	2.84	10.47		Rab3d	-1.84537	5.61363
Rbm35b	2.83	6.25		Rab25	-1.84733	7.73555
Il1f10	2.83	7.94		Scin	-1.84939	7.63273
Tgfa	2.82	11.05		Gjb6	-1.85344	3.38085
Gpr87	2.82	10.56		Gyk	-1.85415	6.34318
Cth	2.81	11.69		Klk10	-1.86075	3.58667
Atp12a	2.81	9.6		Cdx1	-1.86078	7.90699
Epha1	2.81	12.5		Cd177	-1.86161	7.96479
Sox21	2.8	9.2		Gbp1	-1.86392	7.38059
Fdps	2.8	11		Hod	-1.8656	5.111
Ppp2r1b	2.78	10.15		Hpgd	-1.86646	6.91814
Pbk	2.78	8.31		Lypd3	-1.8705	4.86448
Plk3	2.76	10.56		Ceacam10	-1.8793	4.98151
Mcm2	2.76	5.54		Ly6g6c	-1.88274	4.80354
Ppif	2.74	6.11		Sfn	-1.88464	4.47409
Cldn1	2.74	12.89		B3gnt5	-1.88743	6.09229
Myb	2.74	11.92		Tmprss4	-1.88845	6.86962
Cks2	2.72	2.83		Chgb	-1.88879	7.34156
Cdkn1a	2.72	5.08		Tacstd2	-1.89443	6.71561
Tacstd2	2.72	10.37		Thrap4	-1.8973	6.52167
Sft2d2	2.7	10.84		Lgals12	-1.90739	3.86024
Fads3	2.69	9.38		Col11a1	-1.90745	7.4504
Car6	2.69	4.58		Birc1a	-1.90827	7.81015
Sprr1a	2.69	11.11		Mfsd4	-1.90838	8.82525
Hmga1	2.69	6.67		Sqle	-1.91149	5.12215
Stra6	2.68	10.03		Il1f8	-1.91194	5.47885
Lsr	2.68	9.17		Slc16a1	-1.92044	3.24613
Tagln3	2.68	12.71		Krt17	-1.92341	4.58861
Cxcl14	2.67	7.03		Eaf2	-1.92697	5.89487
Krt23	2.67	10.99		Cbr3	-1.92734	5.75497
Prss8	2.66	11.89		Setd4	-1.94059	8.14244
Mcm5	2.66	12.32		Igl-V1	-1.94386	9.2617
Pa2g4	2.66	9.44		Mep1a	-1.94639	8.59182
Krt18	2.65	5.87		Aqp9	-1.9473	8.76513
Hmgb2	2.65	11.86		Galnt6	-1.95145	5.91406
Syce2	2.64	4.72		Gna14	-1.9615	9.51134
Npy	2.63	8.36		Mansc1	-1.97098	4.6018
Minpp1	2.62	10.08		Fdps	-1.97115	7.58675
Prom2	2.61	9.99		Ldlr	-1.97548	3.73972
Smox	2.6	11.91		Padi4	-1.97716	4.78413
Rcc2	2.6	7.28		Cldn8	-1.97849	7.15879
Zfp185	2.6	11.04		Ehf	-1.9826	4.86761
Nfe2l3	2.59	5.5		Eps8l3	-1.99328	8.48565
Phgdh	2.59	10.33		F3	-1.99731	3.90136
Nkd2	2.58	10.81		Glo1	-1.99805	8.80525
Gmcl1	2.57	7.82		Cldn3	-1.99826	4.51965
G6pd2	2.55	5.67		Polr3g	-2.00477	4.53292
Sytl2	2.55	11.37		Gipc2	-2.00647	3.96903
Hells	2.55	10.3		Gcat	-2.00767	8.98199
Atp2c2	2.54	11.43		Npal2	-2.00918	8.90948
Pgm1	2.54	9.99		Sprr1b	-2.01754	3.42877
Sdc1	2.52	4.06		Ela1	-2.02145	5.69952
Ptger4	2.52	10.65		Dsg2	-2.03126	3.73155
Emp2	2.52	5.19		Sqrdl	-2.04113	6.58379
Smpdl3b	2.52	9.26		Sult1b1	-2.04395	9.85802
Cutl1	2.51	9.21		Plscr1	-2.04475	6.49906
Ap1m2	2.51	10.38		Thbs4	-2.05016	6.00033
Kpna2	2.51	11.15		Ndufv1	-2.05249	5.15562
Id4	2.5	8.37		Cyp4a12	-2.05449	3.66291
Foxq1	2.5	3.07		Atp2a3	-2.05981	8.42224
Bub1	2.49	10.99		Tmem30b	-2.06986	6.78232
Tcfap2a	2.49	2.89		Mal2	-2.0752	4.82408
Slc7a8	2.49	7		Fbp2	-2.1073	7.32923
Hras1	2.48	10.6		Dynlt1	-2.13153	9.45262
Sqle	2.48	7.74		Selenbp1	-2.13565	7.75008
Limk2	2.48	8.47		Hmgcs1	-2.15357	6.56684
S100a16	2.48	9.41		C1galt1	-2.1694	8.69315
Asprv1	2.46	9.58		Mt4	-2.17724	9.24498
Gpr125	2.46	6.63		Cyp51	-2.18081	9.63789
Avpi1	2.45	6.71		Dsc2	-2.18234	5.77114
Cdca5	2.45	6.49		Galnt4	-2.18514	9.10546
Cacna2d3	2.44	10.96		Agtr2	-2.19689	6.47786
Phlda2	2.44	6.45		Ceacam1	-2.21183	3.69309
Wnt4	2.43	8.43		Creb3l4	-2.21293	7.95402
Junb	2.43	4.21		Cd2ap	-2.21401	5.20297
Dbf4	2.43	6.01		Galnt7	-2.22725	5.37678
Grhl1	2.42	10.19		Mucdhl	-2.23985	7.67027
Zfand6	2.42	8.83		Gpx2	-2.26463	7.08815
Zdhhc5	2.42	3.9		Sc4mol	-2.26891	6.95363
Gtf2ird1	2.41	10.19		Fgfbp1	-2.26992	8.38623
Pqlc2	2.4	6		Tmprss8	-2.27084	9.67778
Krt80	2.38	6.68		Nans	-2.27909	9.0262
Erc1	2.38	10.54		Rab27b	-2.30267	8.02662
Lypd3	2.38	7.35		Akr1c12	-2.30651	6.36232
Fxyd4	2.38	7.82		Ddc	-2.31151	8.77647
Vdr	2.37	10.22		Ace2	-2.31445	10.6823
Hspa14	2.37	9.63		Clrn3	-2.31764	10.9125
Aim1	2.37	8.73		Tst	-2.33197	8.35967
Smad7	2.37	3.02		Sprr2h	-2.33335	7.11773
Fem1b	2.37	10.46		Fdft1	-2.3403	9.53357
Ppl	2.36	8.11		Expi	-2.34184	6.47571
Mapk13	2.36	11.04		Golph2	-2.3478	6.55494
Braf	2.35	9.73		Slc5a8	-2.42296	10.7879
Rad51	2.35	8.87		Cgref1	-2.43925	10.5909
Cldn3	2.35	8.05		Wfdc5	-2.45901	9.64516
Sult2b1	2.35	8.94		Serpinb5	-2.46858	11.6491
Pdk3	2.34	9.74		Abp1	-2.47149	10.2624
Irf6	2.34	8.81		Idi1	-2.4741	8.08907
Csdc2	2.33	7.55		Mup4	-2.47679	9.57465
Wdr26	2.33	6.14		Ces2	-2.4922	9.08158
Celsr1	2.33	8.2		Lpo	-2.4943	8.54302
Isyna1	2.33	8.76		Ckmt1	-2.49903	11.6271
Trex2	2.33	10.26		Akr1c18	-2.51368	10.8302
Uhrf1	2.32	7.31		Tacstd1	-2.51409	7.72531
Ahcy	2.31	10.31		Acsm3	-2.52324	9.5528
Mcm7	2.31	6.33		Gsta1	-2.52705	2.64517
Bnc1	2.31	7.9		Aqp8	-2.53504	9.98971
Elovl3	2.31	5.61		Pglyrp1	-2.54582	3.03224
Mpp7	2.31	10.37		Fxyd4	-2.56096	8.80134
Steap1	2.3	10.57		Hnf4a	-2.63018	11.2807
Fabp5	2.29	9.47		Ckmt1	-2.64085	8.59902
Eva1	2.28	10.22		Atp1b1	-2.6414	7.76798
Crot	2.28	9.85		Ifi202b	-2.65606	6.91188
Asl	2.28	10.58		ORF9	-2.66908	9.36463
Frag1	2.28	5.46		Prss32	-2.72022	12.2692
Nt5dc2	2.28	8.96		Mboat1	-2.75249	10.9131
Nola2	2.27	7.54		Slurp1	-2.75622	10.5012
Rbm35a	2.26	9.04		Krt18	-2.77988	6.64446
Krtap3-3	2.26	9.45		Hrnr	-2.79394	9.64541
Eif4a1	2.26	6.58		Angptl7	-2.79765	10.6891
Rab27b	2.25	7.52		Fcgbp	-2.80031	4.61391
Abcf1	2.25	8.13		Spon1	-2.80595	9.39938
Ptpn13	2.25	8.88		S100a8	-2.82952	11.8588
Vps36	2.25	8.24		Vil1	-2.86277	11.8037
Vil2	2.25	5.05		Sprr2i	-2.87138	8.88773
Bspry	2.25	10.2		Padi1	-2.87556	6.66707
Dsg2	2.25	4.47		Cntn1	-2.88487	6.07492
Foxc1	2.23	8.14		Cxcl15	-2.90848	3.48375
Tk1	2.23	9.02		Ugt2b34	-2.96454	11.4887
Prim1	2.23	8.22		Adamdec1	-2.96974	13.1063
Atp1a1	2.22	4.68		Tm4sf20	-2.97285	12.5767
Gjb5	2.22	7.48		Cdh17	-2.97378	12.2338
Areg	2.22	6.99		Slc6a14	-2.99055	8.42355
Tcf19	2.22	8.05		Insl5	-3.01897	9.25389
Tubb2a	2.21	9.54		Slc44a4	-3.02221	10.454
Marcksl1	2.21	4.59		Qscn6	-3.03533	9.26574
p	2.21	9.95		Aqp4	-3.04693	11.2498
Abhd2	2.21	10.17		Spdef	-3.0609	12.916
Upp1	2.21	3.35		Serpinb2	-3.10872	8.36122
Srms	2.2	9.45		Pla2g10	-3.13573	11.0319
Unc5b	2.2	5.8		Serpinb7	-3.18667	7.65666
Egr1	2.2	9.23		Hoxb13	-3.36728	11.6849
Uck2	2.2	9.75		Sult1d1	-3.37875	10.1521
Prdm1	2.2	7.86		Isg20	-3.46563	9.52764
Cybrd1	2.2	7.34		Has2	-3.46621	9.80305
Scd2	2.2	4.68		Avil	-3.52005	9.63714
Eif3s7	2.19	10.07		Cyp2c55	-3.6175	13.0567
Serpinb11	2.19	4.59		Car4	-3.77483	12.0984
Piwil2	2.19	5.63		Krt8	-4.14041	3.29145
Oplah	2.19	4.35		Ifi203	-4.14882	7.03946
Rexo2	2.19	7.64		Ms4a8a	-4.17049	13.5652
Myh14	2.19	8.97		H2-Eb1	-4.38644	15.4621
Dedd2	2.18	8.7		Serpinb11	-4.47701	10.4858
Cenpf	2.17	6.86		Clec2h	-4.48595	12.0992
Nol5a	2.17	10.13		Tspan1	-4.50403	6.39204
Txnrd1	2.16	5.58		Pigr	-4.51926	3.60425
Crct1	2.16	9.38		Muc13	-4.71819	14.4514
Kif22	2.16	6.75		Hao3	-4.81547	14.9167
Tuba8	2.16	7.58		Slc26a3	-5.2702	14.3513
Psrc1	2.16	9.63		Ubtf	-5.41786	6.22341
Fgfr3	2.15	6.33		Gp2	-5.70766	15.46
Fen1	2.15	5.79		Spink4	-6.10504	15.4337
Tdh	2.15	6.05		Reg4	-6.23164	14.4608
Sytl1	2.14	9.45		Guca2a	-6.34022	10.7507
Rrm1	2.14	9.06		Igk-V28	-7.35833	11.7415
Epgn	2.14	5.94		Igj	-8.54838	14.2557
Cars	2.14	10.1		Klk1	-8.6644	13.3942
Klf5	2.13	3.57		H2-Ea	-9.32157	13.8308
Ankrd13a	2.13	4.14		H2-D1	-9.97607	14.8029
Stag3	2.13	9.66		Dmbt1	-10.1031	11.0416
Ube2h	2.13	8.78		Sval1	-10.3624	17.3872
Acsm3	2.12	7.51		Igk-C	-10.4091	13.4953
Tubb6	2.12	8.91		Spink3	-10.676	15.096
Aldoc	2.12	7.51		Sycn	-11.0561	13.7461
Rai14	2.12	4.97		Car1	-11.4385	16.9716
Pvrl2	2.12	6.75		Igh-VJ558	-11.63	11.0104
Dok4	2.11	8.4		Saa1	-13.0257	14.0227
Ptprv	2.11	9.99		Itlna	-13.0657	13.7157
Ptch1	2.11	8.08		Muc3	-13.5496	13.042
Shmt1	2.11	6.97		Tff1	-14.9474	9.38669
Tpx2	2.1	9.43		Tff3	-16.663	15.5745
Smpd1	2.1	9.1		Lgals4	-22.4106	13.8547
Pard6b	2.1	8.74		Muc5b	-33.4095	9.30712
Eif2b5	2.1	7.68		Agr2	-46.7256	6.88171
Tubb3	2.09	7.16
Acot7	2.09	7.02
Dlx4	2.09	4.76
Rnaset2	2.08	7.29
Uchl3	2.08	4.35
Slc9a3r1	2.08	8.49
Atad2b	2.08	7.96
Mad2l1	2.08	6.35
Mcm4	2.07	6.58
Pou3f1	2.07	3.66
Pvrl4	2.06	7.01
Ccnd2	2.06	8.24
Dcbld1	2.05	8.06
Eif2s1	2.05	9.37
Otub1	2.05	7.41
Ralgps2	2.05	5.96
Gpsm2	2.05	8.43
Cenpa	2.04	6.65
Eif2b2	2.04	6.38
Hsp90aa1	2.04	7.91
Gspt1	2.04	6.18
Eif5	2.04	5.82
Tm4sf4	2.04	9.9
Metap2	2.03	7.83
Ccrn4l	2.03	5.97
Cyp2s1	2.03	7.87
Kctd5	2.03	8.78
Calml3	2.02	6.11
Cdh6	2.02	6.38
Slain1	2.02	6.38
Centd1	2.02	9.75
Alox12	2.02	7.25
Bag2	2.01	8.08
Tkt	2.01	8.65
Gars	2.01	8.1
Sgk3	2.01	5.55
Gpr37	2	7.21
Spbc25	2	4.98
Fignl1	2	5.23
Bmp7	2	6.49
Trim29	2	5.01
Pthlh	1.99	7.85
Tubb2c	1.99	3.97
Rpl13a	1.99	7.23
Robo1	1.99	6.19
Cdca7	1.99	6.79
Nusap1	1.99	5.64
Bnipl	1.99	7.9
SMAD6	1.99	6.93
Klk7	1.98	5.95
Kif11	1.98	7.37
Prep	1.98	6.13
Etf1	1.98	6.31
Mtap7	1.98	5.54
H1f0	1.97	5.29
Gltp	1.97	5.76
Fts	1.97	6.85
Slc3a2	1.96	4.46
Tle3	1.96	5.94
Bub1b	1.96	6.12
Rangap1	1.96	3.37
Slc25a5	1.95	4.68
Eraf	1.95	3.18
Apex1	1.95	7.27
Lmnb1	1.95	5.65
Nsdhl	1.95	7.38
Rnd2	1.95	6.22
Plxna2	1.95	7.55
Npm3	1.95	4.73
Bmpr1a	1.94	7.69
Gng4	1.94	6.48
Psmd8	1.94	8.17
Baiap2l1	1.94	7.87
Hspa1b	1.94	4.4
Dut	1.94	6.86
Pcdh7	1.93	8.86
Kif2c	1.93	4.25
Ppp1r2	1.93	8.19
Tcf7	1.93	6.87
Trip13	1.93	7.87
Prkci	1.92	7.19
Pex26	1.92	5.62
Eif2b1	1.92	5.73
Tmem41b	1.92	8.52
Tcfl5	1.92	4.32
Hspb1	1.92	7.97
Gjb3	1.92	6.31
Anp32e	1.92	7.03
Fbl	1.92	5.67
Dynll1	1.92	4.13
Cct7	1.92	6.81
Smc2	1.91	5.74
Dsc3	1.91	5.26
Rad23b	1.91	5.65
Eif2s3x	1.91	3.55
Hunk	1.91	6.98
Ckap2	1.91	5.79
Gtpbp1	1.91	3.65
Heyl	1.91	4.68
Epb4.1l5	1.91	6.83
Tera	1.9	8.33
Il1rn	1.9	8.39
Nsun2	1.9	6.18
Kif20a	1.9	5.4
Defb1	1.89	6.27
Wdr12	1.89	4.59
Mybl2	1.89	6.9
Ripk4	1.89	5.53
Ncapg	1.88	7.92
Tlcd1	1.88	5.07
Wnt11	1.88	4.22
Gdpd3	1.88	4.61
Rps6ka3	1.88	6.69
Lrrc16	1.87	7.53
Ube2d3	1.87	6.64
Pabpc1	1.87	5.31
Aurkb	1.87	8.34
Rhog	1.87	8.62
Nrarp	1.87	5.81
Spint2	1.87	7.93
Kcne1	1.87	6.25
Sertad1	1.86	6.11
Yars	1.86	6.24
Ell2	1.86	3.4
Cct3	1.86	6.9
Farslb	1.86	3.44
Cdk4	1.86	8.45
Ptbp1	1.86	4.23
Brca1	1.85	6.98
Timm8a1	1.85	7.23
Ephb3	1.85	6.87
Prkch	1.85	5.34
Epb4.1l4b	1.85	7.71
Ibrdc3	1.85	7.4
Cdca3	1.85	3.15
Serbp1	1.84	4.19
Slc34a2	1.84	5.69
Dlx2	1.84	5.98
Sae1	1.84	7.03
Fgf5	1.83	4.43
Bop1	1.83	6.25
Ccne2	1.83	5.54
Igsf4c	1.83	6.57
Rfc4	1.83	4.47
Lypla2	1.83	5.62
Rassf7	1.83	4.13
Nudt5	1.83	5.1
Slc6a13	1.83	7.08
Slc39a14	1.83	6.68
Mcm3	1.83	5.74
Tacstd1	1.82	3.66
Grhl2	1.82	3.95
Dusp11	1.82	6.84
Cbx2	1.82	5.48
Farp1	1.82	4.63
Cnn3	1.82	5.79
Usp38	1.82	4.35
Pigf	1.82	6.86
Cdv3	1.81	6.79
Slc23a3	1.81	6.14
Nasp	1.81	5.53
S100a1	1.81	6.38
Eif3s9	1.81	4.89
Arl4c	1.81	7.6
Mod1	1.81	4.06
Slc31a1	1.81	6.11
Prc1	1.81	5.02
Prdx2	1.81	4.19
Dnajb10	1.8	6.6
Thex1	1.8	5.31
Racgap1	1.8	6.44
Tyms	1.8	5.26
Rhpn2	1.8	5.92
Arf6	1.8	7.17
Guca1b	1.8	6.32
Gins1	1.8	3.06
Pla2g2f	1.8	3.17
Eif3s1	1.79	7.28
Lbr	1.79	4.95
Eif2s2	1.79	5.15
Cdr2	1.79	5.5
Eif1ay	1.79	6.91
Kit	1.79	3.57
Arl2bp	1.79	6.6
Set	1.79	5.36
Pgam5	1.79	5.67
Ranbp1	1.79	3.12
Pycard	1.79	3.36
Gmnn	1.79	6.12
Acot1	1.79	6.06
Epha4	1.78	7.86
Ppil5	1.78	4.3
Ptpn12	1.77	4.97
Enc1	1.77	4.9
Lig1	1.77	7.3
Dazap1	1.77	3.12
Clk3	1.77	5.08
Bmp2k	1.77	6.33
Eif3s2	1.77	5.91
Impdh2	1.77	5.63
Slc4a1	1.77	7.04
Hnrpab	1.76	4.26
Eif3s6ip	1.76	5.23
Dera	1.76	5.45
Ncaph	1.76	4.31
Npal2	1.76	6.78
Mt2	1.76	3.74
Pld3	1.76	3.12
Klc3	1.76	6.15
Cryl1	1.75	5.44
Srxn1	1.75	6.07
Thsd1	1.75	5.55
Qars	1.75	7.11
Asns	1.75	3.33
Chi3l1	1.75	5.2
Usp16	1.74	6.1
Cldn8	1.74	5.01
Slc16a7	1.74	4.29
Rps6	1.74	4.78
Nup62	1.74	4.94
Hexb	1.74	3.48
Cpsf3l	1.74	6.13
Fkbp4	1.74	5.77
Ube2m	1.73	3.72
Hoxb2	1.73	3.06
Isg20l1	1.73	6.02
Tdg	1.73	6.24
Chaf1b	1.73	6.82
Gpr143	1.73	6.31
Taldo1	1.73	5.54
Aspm	1.72	3.5
Msx1	1.72	6.05
Clic3	1.72	4.63
Strn	1.72	4.3
Wif1	1.72	6.98
Lmo4	1.72	4.02
Aqp3	1.71	3.78
Rfc5	1.71	5.99
Prps2	1.71	6.21
Them4	1.71	3.55
Anln	1.71	6.09
Lsm4	1.71	3.75
Strbp	1.71	4.98
Cdca4	1.71	4.27
Rhbg	1.71	5.8
Rasl11b	1.71	5.54
Cenpk	1.71	4.41
Dohh	1.7	4.13
Sgol1	1.7	5.71
Wnt10a	1.7	3.87
Cdt1	1.7	4.63
Slc45a2	1.7	6.86
Celsr2	1.7	3.4
Ppp4c	1.7	4.85
Pcna	1.7	3.63
Herc4	1.7	5.13
Prickle1	1.7	5.24
Rmnd5b	1.7	5.83
Tmprss2	1.69	3.71
Efna3	1.69	5.96
Fhl2	1.69	6.35
Wipi1	1.69	4.67
Dach1	1.69	5.37
Chek1	1.69	4.74
Eif3s8	1.69	3.91
Ereg	1.69	4.31
Cdcp1	1.68	4.74
Reps1	1.68	6.06
Mtmr4	1.68	5.3
Slc38a3	1.68	4.2
Metrnl	1.68	3.75
Rhov	1.68	5.57
Ppp2cb	1.68	5.77
H2afz	1.68	3.81
Zswim1	1.68	3.83
Epb4.1l1	1.67	4.37
Stard10	1.67	5.31
Car13	1.67	3.74
Shkbp1	1.67	4.21
Tmem56	1.67	5.25
Dtl	1.67	6.3
Taf13	1.67	3.06
Rbp1	1.67	6.39
Mark1	1.67	5.6
Psmc5	1.67	6.37
Eps8l2	1.67	4.09
Pqlc1	1.67	4.57
Pdap1	1.66	6.07
Dlx1	1.66	4.26
Shcbp1	1.66	4.67
Ehf	1.66	4.24
Osbpl2	1.66	4.68
Ints7	1.66	4.51
Psmc4	1.66	5.71
C1qdc2	1.66	4.96
Tomm40	1.66	4.14
Vangl2	1.65	4.58
Lhx2	1.65	3.08
Ddx21	1.65	3.26
Cad	1.65	4.38
Topbp1	1.65	3.7
Anp32b	1.65	6.4
Faf1	1.65	4.54
Rab38	1.65	5.18
Plk4	1.65	3.24
Sppl3	1.65	4.45
Gtpbp9	1.65	6.03
Numb	1.64	6.2
Rbl1	1.64	6.62
Cct6a	1.64	4.47
Fez1	1.64	5.1
Trp63	1.64	5.09
Gp1bb	1.64	3.7
Spag5	1.64	5.21
Shmt2	1.64	5.09
Tubb5	1.64	6.19
Mycbp	1.64	6.55
Lss	1.63	5.6
Foxm1	1.63	4.11
Hmmr	1.63	6.17
Eif4e	1.62	6.02
Crb3	1.62	3.36
Katna1	1.62	3.17
Pgd	1.62	3.22
Psmd13	1.62	4.77
Stt3b	1.62	4.87
Runx1t1	-1.62	5.84
Lifr	-1.62	4.13
Ube1l	-1.62	5.56
Gcsh	-1.62	4.14
Oasl1	-1.62	3.09
Lpin1	-1.62	4.41
Cachd1	-1.62	5.74
Rftn2	-1.62	3.75
Slc12a2	-1.62	5.33
Mcl1	-1.62	5.5
Rab2b	-1.62	3.11
Sar1b	-1.63	4.46
Ldha	-1.63	6.1
Snap23	-1.63	6.48
Gm561	-1.63	4.07
Asah1	-1.63	6.02
Dnaja4	-1.63	4
Timp4	-1.63	5.12
Glo1	-1.63	5.24
Ebf2	-1.63	3.95
H2-K1	-1.63	5.03
Mc2r	-1.63	5.32
Ctps2	-1.63	4.44
Mcart1	-1.63	3.73
Htatsf1	-1.63	6.27
rp9	-1.63	6.41
Tshr	-1.63	4.21
Chl1	-1.63	4.88
Rsn	-1.63	5.17
Nox4	-1.63	3.56
Fbxo3	-1.64	5.26
Slc11a1	-1.64	5.64
Trip11	-1.64	3.68
Serpina1a	-1.64	3.87
Cntf	-1.64	4.44
Nkiras1	-1.64	6.37
Zfhx4	-1.64	6.12
Il10rb	-1.64	6.64
Zfyve21	-1.64	5.64
Map1lc3b	-1.64	5.14
Vtn	-1.64	5.36
Gdpd2	-1.64	3.04
S100a10	-1.64	4.96
Pcx	-1.64	5.67
Pfdn5	-1.64	6.63
Aldh7a1	-1.64	4.08
Cflar	-1.65	3.52
Extl2	-1.65	4.3
H47	-1.65	5.43
Npr2	-1.65	3.7
Adk	-1.65	5.21
Ndufs5	-1.65	4.32
Arrb1	-1.65	4.57
Crry	-1.65	3.73
Lmbr1	-1.65	4.59
Opn3	-1.65	6.11
Gpr155	-1.65	5.26
Fmr1	-1.65	4.71
Phldb1	-1.65	4.37
Cyb5r3	-1.65	4.72
Idh3a	-1.65	4.57
Smyd1	-1.65	4.92
Anxa4	-1.65	4.58
Gadd45a	-1.65	3.41
Adamts4	-1.65	4.84
Large	-1.65	5.14
Cdh2	-1.65	4.69
Ddah2	-1.65	5.25
Trim21	-1.65	5.26
Angptl1	-1.65	5.15
Morf4l1	-1.65	5.29
Pfkfb1	-1.65	3.35
Leprot	-1.65	5.49
Osbpl11	-1.66	3.95
Ushbp1	-1.66	3.79
Plxdc1	-1.66	4.25
Gprk5	-1.66	4.69
Tmem176a	-1.66	4.36
Idh3g	-1.66	5.01
Dusp3	-1.66	5.29
Ear11	-1.66	3.83
Cxcl12	-1.66	3.3
Six1	-1.66	4.6
Dvl1	-1.66	3.58
Gng10	-1.66	5.92
Kazald1	-1.66	6.22
Adm	-1.66	3.84
Prlr	-1.67	3.87
Pkig	-1.67	5.37
Pnp	-1.67	6.82
Igsf4b	-1.67	5.59
Arhgap21	-1.67	4.43
Rbpsuh	-1.67	5.45
Casp8	-1.67	4.68
Tgoln1	-1.67	5.96
She	-1.67	5.14
Eif4a2	-1.67	4.55
Fas	-1.67	5.21
Rnf13	-1.67	3.61
Mdfic	-1.67	6.4
Lynx1	-1.67	4.2
Dynll2	-1.67	5.16
Selp	-1.68	3.36
Mocs2	-1.68	6.63
Npc2	-1.68	3.27
As3mt	-1.68	5.06
P2ry12	-1.68	5.87
Plod1	-1.68	5.88
Odz3	-1.68	6.02
Mmp9	-1.68	6.78
Armcx1	-1.68	5.39
Mybph	-1.68	4.51
Apbb2	-1.68	4.59
Adamtsl4	-1.68	5.19
Hbld2	-1.68	4.44
Pik3r1	-1.68	3.92
Cryz	-1.68	5.82
Sri	-1.68	5.21
Tpte2	-1.68	4.18
Lypla3	-1.68	5.03
Degs1	-1.68	4.4
Arpc1b	-1.68	6.8
Ly96	-1.68	3.53
Tdrd7	-1.69	5.48
H6pd	-1.69	3.23
Sfi1	-1.69	3.53
Gstp1	-1.69	3.8
Ccl8	-1.69	3.8
Mrap	-1.69	4.53
Enpp5	-1.69	4.66
Dci	-1.69	6.73
Epsti1	-1.69	6.87
St6galnac5	-1.69	4.75
Fyb	-1.69	5.81
Bcl2a1a	-1.69	3.74
Slc7a7	-1.7	6.77
Pld4	-1.7	3.81
Mbnl1	-1.7	6.54
Lcp2	-1.7	4.74
Gbe1	-1.7	4.81
Rab33b	-1.7	3.41
Bbox1	-1.7	5.32
Man2b1	-1.7	4
Plekha2	-1.7	6.46
Tpi1	-1.7	4.67
Dpep1	-1.7	7.36
Adh7	-1.7	3.66
Rora	-1.7	5.47
Vdac3	-1.7	4.49
Prei4	-1.7	7.39
Gzma	-1.7	3.44
Pttg1ip	-1.71	3.28
Prr13	-1.71	3.21
Flcn	-1.71	7.01
Dlat	-1.71	3.36
Coq10a	-1.71	4.86
Smoc2	-1.71	3.74
Arhgap18	-1.71	4.02
Rnase4	-1.71	5.51
Asb14	-1.71	6.17
Ppargc1b	-1.71	6.32
Klf7	-1.71	3.34
Crispld1	-1.71	3.65
Ttc28	-1.71	5.76
C3ar1	-1.71	3.81
Socs3	-1.71	4.53
Egfl7	-1.71	5.04
Ppm1m	-1.72	4.82
Acsl6	-1.72	6.35
Rapgef3	-1.72	5.41
March2	-1.72	5.99
Slc41a3	-1.72	4.88
Adfp	-1.72	5.65
Igsf6	-1.72	4.95
Car14	-1.72	5.15
Gpd1	-1.72	4.05
Ctsw	-1.72	5.18
Lilrb3	-1.72	5.07
Slc22a4	-1.72	7.38
Rbpms	-1.72	4.47
Hist1h4h	-1.72	3.77
Tspan17	-1.72	5.82
Rap1b	-1.72	6.27
Zfpm2	-1.73	3.81
Adamts5	-1.73	6.79
Tscot	-1.73	7.15
Il13ra1	-1.73	4.55
Entpd1	-1.73	4.54
Mx1	-1.73	3.85
Tmigd1	-1.73	4
Ppp3ca	-1.73	5.26
Stat5a	-1.73	5.85
Plcl2	-1.73	3.88
Rrbp1	-1.73	6.42
Drctnnb1a	-1.73	5.07
Abcb1a	-1.73	5.14
Cfd	-1.73	6.77
Sdcbp	-1.73	4.5
Maoa	-1.73	4.86
Kcnj8	-1.73	7.18
Papss2	-1.74	3.56
Lyrm5	-1.74	5.92
Zyg11b	-1.74	5.47
Copz2	-1.74	4.24
Lgals7	-1.74	3.38
Itgb1	-1.75	6.7
Gpi1	-1.75	4.97
Dnm1	-1.75	3.39
Ctsb	-1.75	4.84
Cbr2	-1.75	4.91
Tll1	-1.75	4.73
Bcl6	-1.75	5.1
Pthr1	-1.75	5.91
Nagk	-1.76	6.02
Atbf1	-1.76	7.26
Tnfsf13	-1.76	7.32
Cpt1b	-1.76	4.94
Ube2b	-1.76	7.12
Rab28	-1.76	4.79
Mrps6	-1.76	3.41
Lass2	-1.76	3.61
Pkib	-1.76	7.31
Cbr3	-1.76	4.13
Tmem77	-1.77	3.69
Agtpbp1	-1.77	3
Sumf1	-1.77	3.55
Vamp4	-1.77	3.29
G3bp2	-1.77	4.69
Ctsh	-1.77	5.41
Icam2	-1.78	4.2
Rgs5	-1.78	3.03
Cpeb3	-1.78	5.14
Slc37a4	-1.78	4.74
Sec14l4	-1.78	5.9
Galntl1	-1.78	4.39
Gda	-1.78	5.32
Mthfs	-1.78	4.82
Aff1	-1.78	5.32
Cacng1	-1.78	5.88
Ctdsp2	-1.78	5.23
Pgrmc1	-1.78	6.49
Cysltr1	-1.79	7.68
Sdhd	-1.79	6.42
Plce1	-1.79	6.36
Rhoc	-1.79	5.66
Dock2	-1.79	5.77
Tmed3	-1.79	6.12
Serpinb9	-1.79	3.7
Mll5	-1.79	3.26
Syne1	-1.79	7.61
Stat5b	-1.79	5.3
Itpr1	-1.79	4.47
Capza2	-1.79	5.43
Stambpl1	-1.79	5.66
Plekhf1	-1.79	6.16
Ftl1	-1.79	4.88
Snx10	-1.79	6.59
Gnpda1	-1.8	6.39
Hk2	-1.8	3.34
Hsd3b2	-1.8	7.22
Tcea3	-1.8	7.56
Fxyd5	-1.8	4.55
Tm6sf1	-1.8	7.1
Pxmp4	-1.8	3.62
Mccc1	-1.8	4.71
Ugdh	-1.8	6.29
Csf1r	-1.8	7.23
Retnla	-1.8	4.01
Endog	-1.8	5.77
Uap1	-1.8	3.84
Ccr5	-1.8	7.5
Acadm	-1.81	5.27
Mbc2	-1.81	7.03
Dpp4	-1.81	6.35
Twf2	-1.81	4.79
Tmem176b	-1.81	6.24
Prg1	-1.81	4.48
Sod3	-1.81	3.55
Ms4a6c	-1.82	6.76
Phr1	-1.82	7.41
Kcmf1	-1.82	6.73
Ulk2	-1.82	7.04
Gatm	-1.82	3.72
Hspb2	-1.82	3.98
Flnc	-1.82	5.69
Zdhhc14	-1.82	3.05
Gpam	-1.82	5.66
Ddhd2	-1.82	5.52
Nckap1l	-1.82	7.89
Pdzk1ip1	-1.82	4.86
Pfn2	-1.82	4.44
Utrn	-1.83	7.99
Eif2ak2	-1.83	4.32
Prnp	-1.83	6.45
Gja7	-1.83	5.51
Enpp3	-1.83	3.68
Ehbp1l1	-1.83	5.41
Ifngr1	-1.83	7.06
Idh2	-1.83	6.81
Park7	-1.84	4.99
Ppapdc3	-1.84	6.96
Prrx2	-1.84	7.58
Rab6ip1	-1.84	3.63
Akr1c12	-1.84	3.25
Tmed10	-1.84	5.07
Ebf3	-1.84	6.62
Nqo2	-1.84	7.56
Brp44	-1.84	5.48
Slc25a36	-1.84	3.01
Rras	-1.84	7.76
Trex1	-1.84	6.18
Dact1	-1.84	7.58
Sfxn3	-1.84	5.8
Dpyd	-1.84	3.48
Scotin	-1.84	4.83
Dtna	-1.85	5.37
Cd38	-1.85	3.03
Gnas	-1.85	4.43
Gpr34	-1.85	7
Csf1	-1.85	7
Polr3gl	-1.85	6.36
Birc3	-1.85	8.21
S100a13	-1.85	4.2
Ankrd47	-1.85	7.23
Cyp27a1	-1.86	4.72
Rab3il1	-1.86	6.81
Axl	-1.86	5.19
Dnajb4	-1.86	4.95
Klf6	-1.86	4.63
Flot2	-1.86	4.36
Lzp-s	-1.86	4.62
Ppp1r1a	-1.86	3.65
Pdha1	-1.86	6.16
Coch	-1.87	5.5
Klb	-1.87	4.86
Emr1	-1.87	4.83
Frzb	-1.87	3.1
Spon2	-1.87	5.5
Naalad2	-1.87	8.6
Mylk2	-1.87	6.71
Hoxd9	-1.87	5.74
Hexa	-1.87	5.96
Pbxip1	-1.87	3.03
Acacb	-1.87	4.98
Lip1	-1.87	5.68
Capn3	-1.87	6.23
Serpina3n	-1.87	5.82
Cd83	-1.87	7.39
Gypc	-1.88	4.81
Mylip	-1.88	7.81
Lrrfip1	-1.88	6.91
Plxnd1	-1.88	5.58
Il1rl1	-1.88	4.96
Angptl4	-1.88	6.27
Arl6ip5	-1.88	3.24
Adam19	-1.88	7.37
Cspg2	-1.88	7.71
Ptp4a2	-1.88	4.64
Gstz1	-1.89	8.04
Gusb	-1.89	5.06
Rdh9	-1.89	3.27
Reln	-1.89	8.49
Brp44l	-1.89	6.86
Alpk3	-1.89	4.11
Sparc	-1.89	5.11
Arsa	-1.89	3.5
Dleu2	-1.89	4.57
Fez2	-1.89	8.83
Gfpt2	-1.89	3.96
Irf1	-1.89	4.47
Rsu1	-1.89	6.56
Jak1	-1.89	6.1
Vnn1	-1.9	4.23
Ncf4	-1.9	7.37
Pdgfra	-1.9	6.54
Aco1	-1.9	4.43
Ptprm	-1.9	8.33
Akr1c13	-1.9	7.12
Cst3	-1.9	8.47
Sgcb	-1.9	5.41
Gbas	-1.9	3.93
Ephx2	-1.9	7.52
Ahr	-1.9	7.58
P2rx4	-1.9	6.93
Lyn	-1.9	5.79
Tmem160	-1.9	3
spt4	-1.91	5.15
Hip1	-1.91	4.19
Glul	-1.91	8.56
Lpl	-1.91	7.4
Phkg1	-1.91	6.49
Ephx1	-1.91	6.26
Mcpt4	-1.91	8.42
Sp100	-1.91	6.43
Ifi35	-1.91	6.86
Pitx2	-1.91	5.57
Dhx30	-1.91	3.96
Mlxipl	-1.91	8.5
Cyp2j6	-1.91	9.03
Aspa	-1.91	7.18
Nol3	-1.91	7.96
Pdia5	-1.91	8.46
Acsbg1	-1.91	6.47
Rasa3	-1.92	6.08
Acsl4	-1.92	4.69
Nnat	-1.92	3.23
Fth1	-1.92	8.22
Ifitm2	-1.93	6.41
Aldh3a1	-1.93	8.61
Galnt7	-1.93	3.27
Acadsb	-1.93	6.06
Isl1	-1.93	5.3
Jam2	-1.93	7.09
Sdha	-1.93	5.2
Sgca	-1.93	9.18
Coq9	-1.94	7.07
Cd81	-1.94	5.53
Npy1r	-1.94	3.25
Lgals8	-1.94	6.91
Clock	-1.94	5.84
Ncam1	-1.94	3.67
Hsd3b7	-1.95	6.18
Fkbp10	-1.95	4.59
Adhfe1	-1.95	8.4
Cotl1	-1.95	3.15
Serinc3	-1.95	3.69
Irs1	-1.96	7.52
Etnk1	-1.96	7.03
Pdgfd	-1.96	8.34
Mpdz	-1.96	7.2
Slfn8	-1.96	6.41
Gng11	-1.96	8.38
Aldoa	-1.96	5.54
Gmpr	-1.96	7.92
Tcf4	-1.96	3.35
Ltc4s	-1.96	6.17
Zfp364	-1.96	6.55
Twist2	-1.96	9.16
Akr1b8	-1.97	8.6
Enpp2	-1.97	5.64
Selm	-1.97	7.92
Scd1	-1.97	9.17
Ms4a8a	-1.97	7.21
Cxx1c	-1.97	8.38
Dap	-1.97	9.08
Evi2b	-1.97	6.64
Mapk12	-1.98	5.01
Ube2d1	-1.98	6.45
Emr4	-1.98	4.38
Fah	-1.98	4.47
B3galnt1	-1.98	5.54
Ramp2	-1.98	4.18
Lst1	-1.98	5.88
Cd86	-1.99	6.38
Sema3b	-1.99	6.4
Cav3	-1.99	5.88
Grb14	-1.99	6.67
Marveld1	-1.99	9.27
Oas2	-1.99	7.22
Emb	-1.99	6.81
Glud1	-1.99	7.16
Slc2a4	-2	6.39
Lrrc33	-2	8.77
Cyb5r1	-2	6.39
Pde2a	-2	5.85
Fcgr3	-2	6.91
Podxl	-2	9.43
Nucb2	-2	5.28
Pts	-2	6.67
Cybb	-2	3.41
Gas1	-2	4.44
Pygl	-2.01	8.48
Dnase1l1	-2.01	7.23
Lmo2	-2.01	7
Nfkbia	-2.01	6.43
Cd209e	-2.01	5.61
Agl	-2.01	5.92
Vcam1	-2.01	7.88
Armcx2	-2.01	5.06
Osmr	-2.02	7.72
Mpp1	-2.02	10.01
P2ry6	-2.02	5.25
Ltbp1	-2.02	5.33
Popdc3	-2.02	6.4
Slc7a10	-2.02	5.86
Gstt2	-2.03	6.37
Cyp2f2	-2.03	3.53
Atp1b2	-2.03	4.16
Btbd1	-2.03	8.64
Fyco1	-2.03	4.04
Prdx6	-2.03	7.09
Rgs10	-2.03	7.72
Dapk1	-2.03	6.92
F13a1	-2.03	5.56
Tyki	-2.03	6.84
Ccl27	-2.03	3.15
Hpgd	-2.04	7.75
Slfn1	-2.04	8.27
Ccl6	-2.04	8.86
Abcg2	-2.04	6.18
Hrnr	-2.04	6.2
Armcx4	-2.04	5.47
Nck1	-2.04	5.88
Mettl7a	-2.04	5.04
Cpxm1	-2.05	4.57
Ccr1	-2.05	7.41
BC013712	-2.05	4.54
Ehd2	-2.05	5.78
Thy1	-2.05	4.43
Tmem106a	-2.05	9.49
Stat1	-2.06	9.19
Casp4	-2.06	7.13
Lgals1	-2.06	8.35
Prkcb1	-2.06	9.31
Gsn	-2.07	5.31
Ifnar2	-2.07	7.25
Slfn2	-2.07	6.25
Car8	-2.07	7.98
B2m	-2.07	4.32
Cd59a	-2.07	9.82
Pdpn	-2.07	8.15
Gpr137b	-2.07	5.47
Dcamkl1	-2.08	7.18
Ctss	-2.08	7.04
Ccdc80	-2.08	7.12
Gns	-2.09	7.86
Slc28a2	-2.09	9.28
Olfm1	-2.09	6.5
Eltd1	-2.09	9.35
Cat	-2.09	4.59
Larp6	-2.09	9.97
Nnt	-2.1	8.73
Fa2h	-2.1	5.95
Fap	-2.1	7.56
Grem2	-2.1	8.83
Cacnb1	-2.1	3.89
Thbs3	-2.1	5.36
Parp12	-2.11	8.75
Csf2rb2	-2.11	5.97
Tor3a	-2.11	7.76
Tspo	-2.11	6.44
Sox17	-2.11	7.94
Tmem140	-2.11	8.52
Hoxc8	-2.11	8.41
Nova1	-2.11	7.53
Coro1a	-2.11	6.95
Cd97	-2.12	7.75
Gmfg	-2.12	6.47
Satb1	-2.12	5.28
Hnmt	-2.13	4.74
Lgals3bp	-2.13	5.99
Gucy1b3	-2.13	7.82
Ndrg2	-2.13	6.56
Mfap2	-2.13	6.78
C1qc	-2.14	3.62
Pink1	-2.14	8.92
Psmb10	-2.14	5.37
Gpr133	-2.14	10.55
Pkd2	-2.14	10.71
Plac9	-2.14	6.18
Ntrk2	-2.14	7.4
Gnb4	-2.14	6.57
Cav2	-2.14	8.53
Epdr2	-2.15	9.65
Ifitm3	-2.15	5.89
Pea15	-2.15	8.23
Cp	-2.15	3.37
Gpt2	-2.15	5.05
Mrc1	-2.16	7.01
Galnact2	-2.16	6.32
Lbp	-2.16	6.27
Mpeg1	-2.16	9.36
Trim25	-2.16	8.22
Pde8a	-2.16	7.14
Flg	-2.17	5.16
Prkcdbp	-2.17	6.38
Ints6	-2.17	5.97
Lamb2	-2.17	5.39
Lims2	-2.17	9.25
Ntn1	-2.17	10.01
Sprrl7	-2.17	4.15
C2	-2.17	9.02
Srpx	-2.18	8.37
Dbp	-2.18	7.88
Adamts15	-2.18	6.99
Smarcd3	-2.18	7.61
Nr3c1	-2.18	9.12
Armcx3	-2.18	5.78
Rnasel	-2.19	7.72
Pscdbp	-2.19	6.05
Olfml2b	-2.19	9.64
Fmod	-2.19	6.17
Itgb2	-2.19	8.56
Rhoq	-2.19	10.7
Entpd2	-2.19	9.94
Cd93	-2.2	5.72
Exoc6	-2.2	4.42
Hdgfrp3	-2.2	6.72
Mpz	-2.2	5.73
Fut8	-2.2	7.82
Sec24d	-2.21	6.7
Pfkfb3	-2.21	8.32
Cd68	-2.21	10.53
Krt79	-2.21	9.51
Msr2	-2.21	9.26
Elk3	-2.21	4.94
Pparg	-2.22	6.94
Ppap2b	-2.22	6.33
F2r	-2.22	6.63
Tnmd	-2.22	6.78
Taok3	-2.22	4.95
Gpm6b	-2.22	5.65
Cd207	-2.22	8.25
Cyba	-2.23	5.42
Ms4a6b	-2.23	8.11
Defb6	-2.23	4.42
Ptpla	-2.23	8.14
Cfl2	-2.23	6.48
Ppic	-2.23	7.51
Gpx7	-2.23	9.28
Ank1	-2.23	10.63
Nfix	-2.23	9.01
Nmi	-2.23	8.78
Sgce	-2.23	7.17
Cfp	-2.23	10.48
Smarca2	-2.23	3.63
Postn	-2.24	6.08
Zcd1	-2.24	8.53
Cfb	-2.24	6.8
Cd163	-2.24	6.07
Cxcl9	-2.24	7.68
Lsp1	-2.24	7.07
Gup1	-2.24	8.96
Dynlt1	-2.24	7.48
Chst1	-2.24	7.85
Sypl2	-2.25	7.17
Cd53	-2.25	7.61
Slc16a1	-2.25	4.7
Arhgdib	-2.25	10
Psmb9	-2.25	6.26
Qpct	-2.25	9.63
Abcc9	-2.26	7.48
Mef2a	-2.26	6.17
Ly6a	-2.26	9.61
Hfe	-2.26	11.36
Aldh6a1	-2.26	6.35
Ptpro	-2.27	10.08
Tpm1	-2.27	11.14
Mgll	-2.27	7.62
Tbx15	-2.27	7.8
Igf1	-2.27	8.64
Emp3	-2.28	8.8
Fxr1h	-2.28	5.07
Ndrg4	-2.28	7.89
Tmem45b	-2.28	3.61
Il2rg	-2.28	3.49
Esam1	-2.29	9.8
Retn	-2.29	5.94
Hsd17b11	-2.29	8.65
Plvap	-2.29	8.44
Csprs	-2.29	8.99
Wnt2	-2.29	9.82
Ech1	-2.3	8.99
Fcgr1	-2.3	9.74
Aadac	-2.3	7.48
Eln	-2.3	4.07
Vim	-2.3	4.28
Apod	-2.3	9.91
Myoc	-2.3	5.18
Twist1	-2.31	5.98
Cidec	-2.31	4.93
Casp12	-2.31	6.28
Hmgn3	-2.31	8.96
Cstf2t	-2.31	8.03
Cugbp2	-2.31	8.83
Ms4a4c	-2.31	7.39
Osr1	-2.31	3.83
Sh3bgrl	-2.31	5.5
Phkb	-2.32	9.5
Sdc2	-2.32	8.63
Fcna	-2.32	8.85
Lgals9	-2.32	7.74
Adam12	-2.32	10.27
Edg2	-2.32	8.3
Gpc3	-2.32	5.01
Irf4	-2.32	8.73
Cxcl4	-2.32	6.11
Fxyd2	-2.33	6.99
Pecam1	-2.33	8.8
P4ha2	-2.33	7.77
H2-DMb1	-2.33	10.15
Fxyd6	-2.33	5.81
Mfap4	-2.33	7.81
Meox2	-2.33	10.33
Aldh1a7	-2.33	5.25
Cd14	-2.33	8.06
Hspb3	-2.33	6.28
Lass5	-2.33	11.05
H2-T24	-2.34	9.75
Cd248	-2.34	9.26
Alox5ap	-2.34	10.09
Kdelr3	-2.34	5.9
Tmem109	-2.35	4.67
Hoxa9	-2.35	10.88
Sln	-2.35	7.95
Rgs18	-2.35	8.63
Mmd	-2.35	8.44
Lcp1	-2.35	8.29
Ptgfr	-2.36	9.89
Tgfb2	-2.36	3.38
Schip1	-2.36	8.18
H2-M3	-2.36	10.09
Slamf9	-2.36	6.13
Asahl	-2.36	8.8
Tfpi	-2.36	10.02
Rbp7	-2.36	10.55
Abhd3	-2.37	6.98
Cdh11	-2.37	3.47
Fcer1g	-2.37	6.16
Colec12	-2.37	5.15
G0s2	-2.38	7.24
Krt15	-2.38	9.66
Sema3c	-2.38	3.66
Svep1	-2.38	9.91
Zfp106	-2.38	8.73
Enpep	-2.38	9.91
Cldn5	-2.39	6.88
Peg3	-2.39	6.12
Il18	-2.39	6.75
Abcd2	-2.39	3.95
Tgm2	-2.39	8.68
C4b	-2.4	7.65
Slc43a3	-2.4	8.53
Spp1	-2.4	3.59
Ifih1	-2.4	9.36
Ets1	-2.4	6.54
Cfh	-2.41	2.56
Sycp3	-2.41	7.66
Crip1	-2.42	8.23
Angptl2	-2.42	9.12
Wipf1	-2.42	5.59
Nr1d2	-2.42	9.07
Iigp2	-2.42	11.05
Nrp1	-2.43	8.66
Mmp2	-2.43	3.34
Itgbl1	-2.43	6.78
Brd4	-2.43	10.83
Ghr	-2.43	9.99
Dpep1	-2.44	6.78
Plek	-2.44	9.55
Aif1	-2.44	9.27
Dst	-2.44	3.11
Pttg1ip	-2.44	6.98
Pon1	-2.45	6.43
Cmtm3	-2.45	9.97
Pros1	-2.45	6.75
Serpina12	-2.45	10.86
Omd	-2.45	8.79
Parp9	-2.46	9.79
C1qa	-2.46	7.71
Vldlr	-2.46	4.32
Cabc1	-2.46	8.62
Fkbp9	-2.46	7.14
Darc	-2.46	10.4
Ctla2b	-2.46	7.44
Hrasls3	-2.47	6.08
Zfhx1a	-2.47	10.73
Ptrf	-2.47	9.27
Asb12	-2.47	10.11
Zic1	-2.47	11.54
Elovl6	-2.47	6.84
Pdgfc	-2.47	7.08
Sepw1	-2.48	11.47
pPtp4a3	-2.48	8.38
Ndufv1	-2.48	6.85
Usp18	-2.48	10.84
Mmp23	-2.48	7.84
Tgfbr2	-2.49	7.78
Ms4a6d	-2.49	9.24
Nope	-2.49	8.24
Spon1	-2.49	8.09
Pde4b	-2.49	10.41
Fbln5	-2.49	10.26
Serpinb6a	-2.49	9.78
Serpinh1	-2.49	2.82
Sfrp4	-2.5	11.58
Susd2	-2.5	8.79
Synpo2	-2.5	10.73
Thbs2	-2.5	5.79
Zbp1	-2.5	7.41
Samhd1	-2.51	8.6
Col1a2	-2.51	7.52
Isg15	-2.51	11.22
Tmem47	-2.51	6.23
Ms4a4d	-2.51	6.61
Sprrl2	-2.52	8.36
Cd302	-2.52	10.01
Htra3	-2.52	4.78
Rsad2	-2.53	4.56
Fn1	-2.53	4.55
Cav1	-2.53	8.63
Ldb2	-2.53	4.48
Tlr4	-2.53	8.39
Egln3	-2.53	10
Smtnl1	-2.53	5.44
Fundc2	-2.54	10.04
Cd209d	-2.54	10.33
Nupr1	-2.54	10.54
Slc1a5	-2.54	9.22
Lep	-2.54	8.41
Fmo1	-2.54	10.91
Emcn	-2.55	9.47
Thbd	-2.55	3.59
Zfp521	-2.55	9.45
Cma1	-2.55	7.29
Aoc3	-2.55	8.78
Pon3	-2.55	8.25
Slc25a4	-2.55	11.96
Pmp22	-2.55	9.04
Col6a3	-2.56	3.66
Fcgrt	-2.56	11.85
Myl1	-2.56	9.12
Phka1	-2.56	11.73
Adamts5	-2.56	6.73
Folr2	-2.57	9.72
Igtp	-2.58	7.65
Elovl4	-2.58	4.38
Cyp4v3	-2.58	10.14
Parp14	-2.59	10.06
Cryab	-2.59	11.37
Cryab	-2.59	7.97
Gzmc	-2.59	12.65
Sprrl5	-2.59	9.48
Clec4a2	-2.59	7.78
Psmb8	-2.6	10.13
Clec4b1	-2.6	9.18
Ifi47	-2.6	7.86
Ddr2	-2.6	6.97
Ccl9	-2.61	8.33
Vamp5	-2.61	10.54
Islr	-2.61	11.62
Mgl1	-2.62	7.45
Lum	-2.62	9.28
Vwf	-2.62	10.51
Lama4	-2.62	11.62
Igh-6	-2.62	9.84
Clec3b	-2.62	5.03
Bnip3	-2.63	10.48
Ptgs1	-2.63	7.5
Serpina3c	-2.63	9.85
C1qb	-2.63	5.39
Gnai1	-2.63	10.67
Trf	-2.63	8.15
Dnm3os	-2.63	3.63
Gbp3	-2.64	8.46
Ogn	-2.64	3.03
Car3	-2.64	5.11
Chpt1	-2.64	9.11
Cd55	-2.65	5.38
Lama2	-2.65	9.73
Cidea	-2.65	10
Tmem38a	-2.65	10.26
Cd48	-2.65	8.5
Svil	-2.66	9.26
Dab2	-2.66	11.32
Gbp2	-2.66	10.77
Ifi202b	-2.67	6.62
Clec2d	-2.68	8.94
Plekhc1	-2.68	8.98
Irgm	-2.68	10.78
Cnp1	-2.68	9.02
Plagl1	-2.68	7.6
Col5a1	-2.69	5.67
Aebp1	-2.69	9.31
Pck1	-2.7	9.39
Man1a	-2.7	9.21
Neu2	-2.7	6.87
Chrdl1	-2.7	7.59
Gyg	-2.7	8.46
Ifit2	-2.71	7.48
Add3	-2.71	5.96
Serping1	-2.71	7.78
Gimap4	-2.71	9.83
H2-DMa	-2.71	12.15
Pgm2	-2.72	9.02
C1r	-2.72	7.47
C1s	-2.72	9.91
Ifi27	-2.72	10.05
Fstl1	-2.73	8
S3-12	-2.73	11.8
Col5a2	-2.73	11.02
Kctd12	-2.74	9.46
St3gal6	-2.74	8.13
Oas1a	-2.75	12.35
Zbtb20	-2.76	11.58
Ugp2	-2.76	10.19
Trim30	-2.76	11.67
Cd209a	-2.76	12.59
Rhoj	-2.77	4.2
Bin1	-2.77	10.78
Pip5k2a	-2.77	8.34
Cebpd	-2.77	12.03
Aldh1a1	-2.77	10.4
Ccl21b	-2.78	13.01
Anxa3	-2.78	11.56
Ap1s2	-2.78	10.19
Cd1d1	-2.78	10.75
Gp49a	-2.78	10.28
Loxl1	-2.79	8.45
Cap2	-2.8	8.77
Il1r2	-2.8	11.37
Cd34	-2.81	8.27
Reck	-2.81	11.98
Cyp4b1	-2.81	11.39
Fkbp7	-2.81	12.19
Fcgr2b	-2.82	9.72
Grb10	-2.82	11.2
Bicc1	-2.82	12.81
Lmcd1	-2.83	8.5
Pgcp	-2.83	12.25
Dpt	-2.83	8.97
Serpinb1a	-2.84	9.54
Klhl13	-2.84	6.97
Tek	-2.84	11.74
Ccr2	-2.85	4.29
Tnxb	-2.85	8.98
Slit2	-2.85	8.91
Aqp1	-2.85	4.58
Calcrl	-2.85	8.6
St8sia4	-2.85	7.43
Ramp1	-2.86	8.9
Plac8	-2.86	9.63
Pla1a	-2.86	7.51
Cpa3	-2.86	10.99
Nnmt	-2.87	8.04
Ly6c	-2.87	9.88
Calm4	-2.87	10.08
Fbp2	-2.87	10.12
Sorbs1	-2.87	5.88
Paqr7	-2.88	10.99
Krtdap	-2.88	11.63
Gbp6	-2.88	11.76
Klf2	-2.88	8.94
Loh11cr2a	-2.88	10.28
Gstm2	-2.89	9.32
Epb4.1l2	-2.89	10.41
Atp1a2	-2.89	10.12
Rcn3	-2.89	10.63
Evi2a	-2.9	13.26
Scd3	-2.91	11.14
Col3a1	-2.91	7.98
Il6st	-2.91	7.28
Cd52	-2.91	12.72
Aspn	-2.92	6.94
Cacna1s	-2.93	12.45
Scara5	-2.93	11.96
Nid1	-2.94	6.25
Ptplad2	-2.94	8.35
Tmem100	-2.94	6.36
Tmeff2	-2.94	9.09
Scara3	-2.95	10.67
Cyp2g1	-2.95	8.52
Ifi205	-2.95	8.42
Txnip	-2.95	11.49
Hal	-2.96	7.68
Akr1c18	-2.96	12.15
Rarres2	-2.96	12.84
Tspan8	-2.96	3.65
Cxcl13	-2.96	9.49
Pdlim7	-2.98	11.99
Art3	-2.98	10.56
Myf6	-2.99	12.77
Adipoq	-2.99	10.27
Igfbp6	-2.99	12.25
Hspb7	-3.01	12.67
Aqp4	-3.02	11.12
Sspn	-3.03	10.51
Gstt1	-3.04	8.76
H2-Aa	-3.04	11.99
Acsl1	-3.04	9.98
Gstm1	-3.04	13.18
Ddit4l	-3.04	9.1
Pdgfrb	-3.05	4.26
Aox1	-3.05	11.04
Laptm5	-3.06	11.73
Efemp1	-3.07	9.44
Fgl2	-3.07	10.87
Sult1a1	-3.07	10.56
Gbp1	-3.09	12.35
H2-Ab1	-3.09	10.36
Oasl2	-3.09	11.46
Klf9	-3.1	9.02
Sdpr	-3.1	10.92
Cd74	-3.11	6.1
Tnfaip2	-3.11	10.16
Ebf1	-3.11	4.92
Lmod2	-3.11	8.18
Htra1	-3.12	11.6
Fbn1	-3.12	13.43
Slfn4	-3.12	9.62
Ccl24	-3.12	8.39
Thrsp	-3.13	11.78
Timp2	-3.13	3.12
Sncg	-3.14	10.64
Ptprc	-3.14	12.37
Serpinf1	-3.14	12.76
Antxr2	-3.15	7.48
Anxa5	-3.15	11.6
Abca8a	-3.16	11.78
Dhrs7	-3.17	8.96
Cd209b	-3.17	9.49
Ifit1	-3.18	10.88
Rtp4	-3.18	10.35
Cd47	-3.18	10.45
Abi3bp	-3.22	8.44
Fgf13	-3.23	13.53
Mmp3	-3.23	12.55
Orm1	-3.25	12.8
Cxcr7	-3.25	11.75
Serpinb7	-3.26	7.52
Cd36	-3.27	11.81
Ly86	-3.27	11.04
Col14a1	-3.27	12.48
C3	-3.27	8.81
Cmbl	-3.31	9.53
Fabp4	-3.32	4.13
Tnnc2	-3.38	10.6
Ear1	-3.38	10.4
Sprrl3	-3.4	9.76
Tsc22d3	-3.41	9.78
Des	-3.41	5.73
Ctsk	-3.44	9.66
Igfbp3	-3.44	4.72
Mpa2l	-3.45	13.11
Ccng1	-3.46	14.13
Fndc1	-3.47	12.51
Pcolce	-3.48	11.35
Ear5	-3.51	9.08
Nov	-3.53	5.01
S100a4	-3.54	13.17
Ndg2	-3.58	9.18
Ifitm6	-3.6	8.63
Ear2	-3.61	10.24
Mgl2	-3.62	10.7
Acaa1b	-3.62	11.18
A2bp1	-3.63	14.2
Npr3	-3.65	11.26
Mfap5	-3.65	14.18
Sgcg	-3.65	13.16
Ifi44	-3.67	12.22
Prrx1	-3.69	11.91
Fhl1	-3.7	12.01
Pi16	-3.71	12.85
Trim54	-3.71	11.66
Hamp2	-3.73	9.4
Pcolce2	-3.75	8.27
Serpine2	-3.75	8.27
Iigp1	-3.75	7.57
H28	-3.75	13.27
Rbp4	-3.78	8.69
Amy1	-3.78	13.01
Mef2c	-3.79	13.77
Mylpf	-3.82	10.55
Tgfbi	-3.84	11.26
Dscr1l1	-3.84	11.35
H19	-3.84	13.14
Acyp2	-3.84	12.64
Eef1a2	-3.85	8.9
Tgtp	-3.86	11.51
Myoz2	-3.88	12.54
Fxyd1	-3.88	11.43
Antxr1	-3.9	9.08
Nrap	-3.95	10.81
Gtl2	-3.97	14.62
Amot	-3.97	11.47
Ppp1r3c	-3.97	11.15
Itm2a	-4.01	13.51
Luc7l2	-4.03	7.81
Akr1c14	-4.03	9.09
Dusp1	-4.05	11.92
Clca1	-4.05	14.12
Cdo1	-4.05	14.86
Ckm	-4.08	9.79
H2-T22	-4.1	14.47
Krt77	-4.1	8.67
Ifit3	-4.11	11.61
Lor	-4.18	13.11
Hrc	-4.19	10.89
Akap12	-4.2	14.64
Itgb1bp2	-4.21	12.53
Pdlim5	-4.21	12.44
Mbp	-4.24	12.83
Tpm2	-4.27	6.77
Asb11	-4.28	15.07
Ndn	-4.3	13.13
Cd209g	-4.31	15.1
Pdk4	-4.31	13.58
Ces3	-4.32	12.08
Ptger3	-4.35	13.08
Clca2	-4.4	12.2
Pde4dip	-4.43	11.24
Myom1	-4.45	13.49
Pfkm	-4.48	14.49
Fabp3	-4.52	16.22
Cox7a1	-4.55	12.86
Myh1	-4.56	11.67
Ryr1	-4.63	15.62
Mup1	-4.65	10.74
Myoz1	-4.66	15.18
Tnni2	-4.68	12.87
Pkia	-4.75	13.72
Myom2	-4.76	12.45
Art1	-4.77	16.07
l3l	-4.77	13.18
Rpl3l	-4.77	12.52
Txlnb	-4.86	11.99
Adssl1	-4.87	12.58
Asph	-4.92	10.25
Pdlim3	-4.92	9.19
Atp2a1	-4.92	6.5
Pygm	-5.07	11.1
Eno3	-5.09	15.84
Sh3bgr	-5.13	13.09
Mapre2	-5.28	3.64
H2-T23	-5.34	14.48
Pvalb	-5.36	8.1
Ldb3	-5.45	16.79
Tnnt3	-5.48	15.07
Tcap	-5.48	16.44
Cmya5	-5.6	16.21
Mmp11	-5.62	7.65
Asb5	-5.78	15.38
Myh4	-5.8	12.45
Rtn2	-5.85	17.28
Cox8b	-5.87	11.39
Tmod4	-5.88	14.01
Myh2	-5.89	16.3
Pgam2	-5.9	12.87
Csrp3	-5.94	13.98
Casq1	-6.07	17.3
Smpx	-6.44	14.89
Trdn	-6.6	17.17
Cox6a2	-6.63	13.01
Mb	-6.73	15.52
Actn3	-6.98	17.18
Apobec2	-7.06	17.86
Myot	-7.55	16.95
Ckmt2	-7.76	15.93
Ttn	-8.3	9.49
Cyp2e1	-8.71	15.43
H2-Eb1	-9.55	19.17
Ifi203	-19.79	13.27
H2-D1	-20.53	17.4
H2-Ea	-22.92	16.84
