# Supplementary material for: Gene expression profile of cervical and skin tissues from human papillomavirus type 16 E6 transgenic mice
Source: BMC Cancer. 2008 Nov 26;8:347. doi: 10.1186/1471-2407-8-347 (PMC2610035; doi:10.1186/1471-2407-8-347)
Supplement: Additional file 2 — Table S2-S9. List of genes containing KEGG pathways. [file 1471-2407-8-347-S2.xls]

## Sheet: Sheet1
Table S2. Immune Response
SKIN
ID	Fold Change	Name
Cebpd	-2.77	CCAAT/enhancer binding protein (C/EBP), delta
Colec12	-2.37	collectin sub-family member 12
Cxcl4	-2.32	chemokine (C-X-C motif) ligand 4
Gbp2	-2.66	guanylate nucleotide binding protein 2
Gbp3	-2.64	guanylate nucleotide binding protein 3
H2-Ab1	-3.09	histocompatibility 2, class II antigen A, beta 1
H2-Eb1	-9.55	histocompatibility 2, class II antigen E beta
H2-K1	-1.63	histocompatibility 2, K1, K region
H2-M3	-2.36	histocompatibility 2, M region locus 3
H2-T24	-2.34	histocompatibility 2, T region locus 24
H28	-3.75	histocompatibility 28
Il18	-2.39	interleukin 18
Tgtp	-3.86	T-cell specific GTPase
Lilrb3	-1.72	leukocyte immunoglobulin-like receptor, subfamily B (with TM and ITIM domains), member 3
Cd74	-3.11	CD74 antigen (invariant polypeptide of major histocompatibility complex, class II antigen-associated)
H2-Ea	-22.92	histocompatibility 2, class II antigen E alpha
Prkcdbp	-2.17	protein kinase C, delta binding protein
Igh-6	-2.62	immunoglobulin heavy chain 6 (heavy chain of IgM)
C1qa	-2.46	complement component 1, q subcomponent, alpha polypeptide
Fcgr2b	-2.82	Fc receptor, IgG, low affinity IIb
Fcer1g	-2.37	Fc receptor, IgE, high affinity I, gamma polypeptide
C3	-3.27	complement component 3
Fcgr3	-2.00	Fc receptor, IgG, low affinity III
Fcgr1	-2.30	Fc receptor, IgG, high affinity I
Bcl6	-1.75	B-cell leukemia/lymphoma 6
Ptprc	-3.14	protein tyrosine phosphatase, receptor type, C
Cd1d1	-2.78	CD1d1 antigen
Spp1	-2.40	secreted phosphoprotein 1
Ccr2	-2.85	chemokine (C-C motif) receptor 2
C4b	-2.40	complement component 4B (Childo blood group)
Cfb	-2.24	complement factor B
Crry	-1.65	complement receptor related protein
Clec2d	-2.68	C-type lectin domain family 2, member d
Cd47	-3.18	CD47 antigen (Rh-related antigen, integrin-associated signal transducer)
Tnfsf13	-1.76	tumor necrosis factor (ligand) superfamily, member 13
Defb1	1.89	defensin beta 1
Mx1	-1.73	myxovirus (influenza virus) resistance 1
Ereg	1.69	epiregulin
H2-DMa	-2.71	histocompatibility 2, class II, locus DMa
Thy1	-2.05	thymus cell antigen 1, theta
Ifngr1	-1.83	interferon gamma receptor 1
Ifnar2	-2.07	interferon (alpha and beta) receptor 2
Ifitm6	-3.60	interferon induced transmembrane protein 6
Ifitm3	-2.15	interferon induced transmembrane protein 3
Ifitm2	-1.93	interferon induced transmembrane protein 2
Ifit3	-4.11	interferon-induced protein with tetratricopeptide repeats 3
Ifit2	-2.71	interferon-induced protein with tetratricopeptide repeats 2
Ifit1	-3.18	interferon-induced protein with tetratricopeptide repeats 1
Ifih1	-2.40	interferon induced with helicase C domain 1
Ifi47	-2.60	interferon gamma inducible protein 47
Ifi44	-3.67	interferon-induced protein 44
Ifi35	-1.91	interferon-induced protein 35
Ifi27	-2.72	interferon, alpha-inducible protein 27
Ifi205	-2.95	interferon activated gene 205
Ifi203	-19.79	interferon activated gene 203
Ifi202b	-2.67	interferon activated gene 202B
Oasl2	-3.09	2'-5' oligoadenylate synthetase-like 2
Oasl1	-1.62	2'-5' oligoadenylate synthetase-like 1
Oas2	-1.99	2'-5' oligoadenylate synthetase 2
Oas1a	-2.75	2'-5' oligoadenylate synthetase 1A
H2-T23	-5.34	histocompatibility 2, T region locus 23
H2-T22	-4.10	histocompatibility 2, T region locus 22
H2-DMb1	-2.33	histocompatibility 2, class II, locus Mb1
H2-D1	-20.53	histocompatibility 2, D region locus 1
H2-Aa	-3.04	histocompatibility 2, class II antigen A, alpha
CERVIX
H2-Ea	-9.32	histocompatibility 2, class II antigen E alpha
C3	2.01	complement component 3
Cd1d1	1.72	CD1d1 antigen
Igj	-8.54	immunoglobulin joining chain
Table S3. Cell Cycle
SKIN
ID	Fold Change	Name
Calml3	2.02	calmodulin-like 3
Ccnb1	2.86	cyclin B1
Cks2	2.72	CDC28 protein kinase regulatory subunit 2
Nasp	1.81	nuclear autoantigenic sperm protein (histone-binding)
Ube2c	3.20	ubiquitin-conjugating enzyme E2C
Dbf4	2.43	DBF4 homolog (S. cerevisiae)
Gspt1	2.04	G1 to S phase transition 1
Myb	2.74	myeloblastosis oncogene
Rbl1	1.64	retinoblastoma-like 1 (p107)
Chek1	1.69	checkpoint kinase 1 homolog (S. pombe)
Anp32b	1.65	acidic nuclear phosphoprotein 32 family, member B
Cdt1	1.70	chromatin licensing and DNA replication factor 1
Mki67	3.06	antigen identified by monoclonal antibody Ki 67
Rad51	2.35	RAD51 homolog (S. cerevisiae)
Stag3	2.13	stromal antigen 3
Psmd13	1.62	proteasome (prosome, macropain) 26S subunit, non-ATPase, 13
Piwil2	2.19	piwi-like homolog 2 (Drosophila)
Syce2	2.64	synaptonemal complex central element protein 2
Ovol1	3.82	OVO homolog-like 1 (Drosophila)
Topbp1	1.65	topoisomerase (DNA) II beta binding protein
Cdca5	1.71	cell division cycle associated 5
Mad2l1	2.08	MAD2 (mitotic arrest deficient, homolog)-like 1 (yeast)
Nusap1	1.99	nucleolar and spindle associated protein 1
Ptprv	2.11	protein tyrosine phosphatase, receptor type, V
Cdc2a	2.93	cell division cycle 2 homolog A (S. pombe)
Ereg	1.69	epiregulin
Brca1	1.85	breast cancer 1
Kif11	1.98	kinesin family member 11
Ranbp1	1.79	RAN binding protein 1
Ccnd2	2.06	cyclin D2
Ccne2	1.83	cyclin E2
Cdk4	1.86	cyclin-dependent kinase 4
Cdkn1a	2.72	cyclin-dependent kinase inhibitor 1A (P21)
Junb	2.43	Jun-B oncogene
Sfn	5.33	stratifin
H2afx	3.12	H2A histone family, member X
Gmnn	1.79	geminin
Jmy	2.94	junction-mediating and regulatory protein
Btg3	3.20	B-cell translocation gene 3
Ppp3ca	-1.73	protein phosphatase 3, catalytic subunit, alpha isoform
Slfn1	-2.04	schlafen 1
Gas1	-2.00	growth arrest specific 1
Sycp3	-2.41	Synaptonemal complex protein 3
Gadd45a	-1.65	growth arrest and DNA-damage-inducible 45 alpha
Ptprc	-3.14	protein tyrosine phosphatase, receptor type, C
Stat5b	-1.79	signal transducer and activator of transcription 5B
Stat5a	-1.73	signal transducer and activator of transcription 5A
Tgfb2	-2.36	transforming growth factor, beta 2
Pkd2	-2.14	polycystic kidney disease 2
Dst	-2.44	dystonin
Itgb1	-1.75	integrin beta 1 (fibronectin receptor beta)
Ahr	-1.90	aryl-hydrocarbon receptor
Apbb2	-1.68	amyloid beta (A4) precursor protein-binding, family B, member 2
Ccnb2	2.97	cyclin B2
Ccna2	3.67	cyclin A2
Mcm7	2.31	minichromosome maintenance deficient 7
Mcm6	3.56	minichromosome maintenance deficient 6
Mcm5	2.66	minichromosome maintenance deficient 5
Mcm4	2.07	minichromosome maintenance deficient 4
Mcm3	1.83	minichromosome maintenance deficient 3
Mcm2	2.76	minichromosome maintenance deficient 2
CERVIX
Camk2b	3.78	Calcium/calmodulin-dependent protein kinase II, beta
Sfn	-1.88	stratifin
Ern2	-1.74	endoplasmic reticulum (ER) to nucleus signalling 2
Table S4. Apoptosis
SKIN
ID	Fold Change	Name
Hspa1b	1.94	heat shock protein 1B
Dedd2	2.18	death effector domain-containing DNA binding protein 2
Arf6	1.80	ADP-ribosylation factor 6
Bag2	2.01	Bcl2-associated athanogene 2
Pycard	1.79	PYD and CARD domain containing
Brca1	1.85	breast cancer 1
Tcf7	1.93	transcription factor 7, T-cell specific
Birc5	2.87	baculoviral IAP repeat-containing 5
Dlx1	1.66	distal-less homeobox 1
Hras1	2.48	Harvey rat sarcoma virus oncogene 1
Trp63	1.64	transformation related protein 63
Ahr	-1.90	aryl-hydrocarbon receptor
Bnip3	-2.63	BCL2/adenovirus E1B interacting protein 1, NIP3
Bcl2a1a	-1.69	B-cell leukemia/lymphoma 2 related protein A1a
Casp8	-1.67	caspase 8
Cflar	-1.65	CASP8 and FADD-like apoptosis regulator
Clca2	-4.40	chloride channel calcium activated 2
Dap	-1.97	death-associated protein
Lsp1	-2.24	lymphocyte specific 1
Twist1	-2.31	twist gene homolog 1 (Drosophila)
Fas	-1.67	Fas (TNF receptor superfamily member)
Scotin	-1.84	scotin gene
Hip1	-1.91	huntingtin interacting protein 1
Mcl1	-1.62	myeloid cell leukemia sequence 1
Tgfb2	-2.36	transforming growth factor, beta 2
Clec2d	-2.68	C-type lectin domain family 2, member d
Ptprc	-3.14	protein tyrosine phosphatase, receptor type, C
Cd1d1	-2.78	CD1d1 antigen
Cflar	-1.65	CASP8 and FADD-like apoptosis regulator
Casp12	-2.31	caspase 12
Eif2ak2	-1.83	eukaryotic translation initiation factor 2-alpha kinase 2
NEGATIVE REGULATION OF APOPTOSIS
Cdkn1a	2.72	cyclin-dependent kinase inhibitor 1A (P21)
Fgf5	1.83	fibroblast growth factor 5
Alox12	2.02	arachidonate 12-lipoxygenase
Birc5	2.87	baculoviral IAP repeat-containing 5
Foxc1	2.23	forkhead box C1
Frag1	2.28	FGF receptor activating protein 1
Hells	2.55	helicase, lymphoid specific
Hspa1b	1.94	heat shock protein 1B
Prdx2	1.81	peroxiredoxin 2
Qars	1.75	glutaminyl-tRNA synthetase
Sgk3	2.01	serum/glucocorticoid regulated kinase 3
Trp63	1.64	transformation related protein 63
Cflar	-1.65	CASP8 and FADD-like apoptosis regulator
Angptl4	-1.88	angiopoietin-like 4
Apbb2	-1.68	amyloid beta (A4) precursor protein-binding, family B, member 2
Pik3r1	-1.68	phosphatidylinositol 3-kinase, regulatory subunit, polypeptide 1 (p85 alpha)
Sycp3	-2.41	Synaptonemal complex protein 3
Dapk1	-2.03	death associated protein kinase 1
Eef1a2	-3.85	eukaryotic translation elongation factor 1 alpha 2
Igf1	-2.27	insulin-like growth factor 1
Serpinb9	-1.79	serine (or cysteine) peptidase inhibitor, clade B, member 9
Spp1	-2.40	secreted phosphoprotein 1
Tsc22d3	-3.41	TSC22 domain family 3
Stat5a	-1.73	signal transducer and activator of transcription 5A
Stat5b	-1.79	signal transducer and activator of transcription 5B
POSITIVE REGULATION OF APOPTOSIS
Fgfr3	2.15	fibroblast growth factor receptor 3
Jmy	2.94	junction-mediating and regulatory protein
Ptprv	2.11	protein tyrosine phosphatase, receptor type, V
Pycard	1.79	PYD and CARD domain containing
Trp63	1.64	transformation related protein 63
Aldh1a1	-2.77	aldehyde dehydrogenase family 1, subfamily A1
Apbb2	-1.68	amyloid beta (A4) precursor protein-binding, family B, member 2
Dapk1	-2.03	death associated protein kinase 1
Fas	-1.67	Fas (TNF receptor superfamily member)
Mmp9	-1.68	matrix metallopeptidase 9
Casp12	-2.31	caspase 12
Casp8	-1.67	caspase 8
Cidec	-2.31	cell death-inducing DFFA-like effector c
Plekhf1	-1.79	pleckstrin homology domain containing, family F (with FYVE domain) member 1
Scotin	-1.84	scotin gene
Serinc3	-1.95	serine incorporator 3
Fcgr1	-2.30	Fc receptor, IgG, high affinity I
Fcgr3	-2.00	Fc receptor, IgG, low affinity III
Dap	-1.97	death-associated protein
Il18	-2.39	interleukin 18
CERVIX
Clca2	1.78	chloride channel calcium activated 2
Agtr2	-2.19	angiotensin II receptor, type 2
Ern2	-1.74	endoplasmic reticulum (ER) to nucleus signalling 2
Eaf2	-1.92	ELL associated factor 2
Lgals12	-1.9	lectin, galactose binding, soluble 12
POSITIVE REGULATION OF APOPTOSIS
Aldh1a1	2.15	aldehyde dehydrogenase family 1, subfamily A1
Table S5. Angiogenesis
SKIN
ID	Fold	Name
	Change
Casp8	-1.67	Caspasa 8
Elk3	-2.21	ELK3, member of ETS oncogene family
Enpep	-2.38	glutamyl aminopeptidase
Il18	-2.39	interleukin 18
Nrp1	-2.43	neuropilin 1
Sox17	-2.11	SRY-box containing gene 17
Thy1	-2.05	thymus cell antigen 1, theta
Cxcl12	-1.66	chemokine (C-X-C motif) ligand 12
Pitx2	-1.91	paired-like homeodomain transcription factor 2
Tgfbr2	-2.49	transforming growth factor, beta receptor II
Tek	-2.84	endothelial-specific receptor tyrosine kinase
Amot	-3.97	angiomotin
Cxcl4	-2.32	chemokine (C-X-C motif) ligand 4
Serpinf1	-3.14	serine (or cysteine) peptidase inhibitor, clade F, member 1
Tgfa	2.82	transforming growth factor alpha
Klf5	2.13	Kruppel-like factor 5
CERVIX
Cxcl12	1.90	chemokine (C-X-C motif) ligand 12
Cyr61	1.91	cysteine rich protein 61
Table S6. Cell Junction
SKIN
ID	Fold Change	Name
Gja1	3.75	gap junction membrane channel protein alpha 1
Pvrl4	2.06	poliovirus receptor-related 4
Tgm1	2.92	transglutaminase 1, K polypeptide
Pkp3	3.48	plakophilin 3
Pvrl2	2.12	poliovirus receptor-related 2
Dsc1	4.94	desmocollin1
Dsc2	3.94	Desmocollin2
Dsc3	1.91	desmocollin 3
Dsg2	2.25	desmoglein 2
Cldn1	2.74	claudin 1
Cldn3	2.35	claudin 3
Cldn4	5.03	claudin 4
Cldn8	1.74	claudin 8
Pard6b	2.10	pard6b
Tjp2	3.01	tight junction protein 2
Gjb5	2.22	gap junction membrane channel protein beta 5
Gjb4	2.97	gap junction membrane channel protein beta 4
Gjb2	11.25	gap junction membrane channel protein beta 2
Gjb3	1.92	gap junction membrane channel protein beta 3
Gjb6	8.66	gap junction membrane channel protein beta 6
Dpp4	-1.81	dipeptidylpeptidase 4
Utrn	-1.83	utrophin
Cdh2	-1.65	cadherin 2
Lims2	-2.17	LIM and senescent cell antigen like domains 2
Ptprc	-3.14	protein tyrosine phosphatase, receptor type, C
Dst	-2.44	dystonin
Sorbs1	-2.87	sorbin and SH3 domain containing 1
Esam1	-2.29	endothelial cell-specific adhesion molecule
Mpdz	-1.96	multiple PDZ domain protein
Cacng1	-1.78	calcium channel, voltage-dependent, gamma subunit 1
Gja7	-1.83	gap junction membrane channel protein alpha 7
Cldn5	-2.39	claudin 5
Nrap	-3.95	nebulin-related anchoring protein
CERVIX
Abca1	1.69	ATP-binding cassette, sub-family B (MDR/TAP), member 1A
Cdh1	-1.71	cadherin 1
Dsc1	-1.65	desmocollin 1
Dsc2	-2.18	desmocollin 2
Dsg2	-2.03	desmoglein 2
Cldn2	-1.72	claudin 2
Cldn3	-1.99	claudin 3
Cldn8	-1.97	Claudin 8
Gjb6	-1.85	gap junction membrane channel protein beta 6
Table S7. Cytoskeleton
SKIN
ID	Fold Change	Name
Add3	-2.71	adducin 3 (gamma)
Coro1a	-2.11	coronin, actin binding protein 1A
Des	-3.41	desmin
Hip1	-1.91	huntingtin interacting protein 1
Hspb7	-3.01	heat shock protein family, member 7 (cardiovascular)
Lmod2	-3.11	leiomodin 2 (cardiac)
Mylip	-1.88	myosin regulatory light chain interacting protein
Myom1	-4.45	myomesin 1
Myom2	-4.76	myomesin 2
Utrn	-1.83	utrophin
Epb4.1l2	-2.89	erythrocyte protein band 4.1-like 2
Flnc	-1.82	Folliculin
Arhgap18	-1.71	Rho GTPase activating protein 18
Arhgap21	-1.67	Rho GTPase activating protein 21
Gsn	-2.07	gelsolin
Myoz1	-4.66	myozenin 1
Myoz2	-3.88	myozenin 2
Pdlim3	-4.92	PDZ and LIM domain 3
Synpo2	-2.50	synaptopodin 2
Twf2	-1.81	twinfilin, actin-binding protein, homolog 2 (Drosophila)
Wipf1	-2.42	WAS/WASL interacting protein family, member 1
Aif1	-2.44	allograft inflammatory factor 1
Lcp1	-2.35	lymphocyte cytosolic protein 1
Plekhc1	-2.68	pleckstrin homology domain containing, family C (with FERM domain) member 1
Pdlim7	-2.98	PDZ and LIM domain 7
Sorbs1	-2.87	sorbin and SH3 domain containing 1
Arpc1b	-1.68	actin related protein 2/3 complex, subunit 1B
Cap2	-2.80	CAP, adenylate cyclase-associated protein, 2 (yeast)
Myh1	-4.56	myosin, heavy polypeptide 1, skeletal muscle, adult
Myh2	-5.89	myosin, heavy polypeptide 2, skeletal muscle, adult
Myh4	-5.80	myosin, heavy polypeptide 4, skeletal muscle
Ttn	-8.30	titin
Actn2	-4.77	actinin alpha 2
Actn3	-6.98	actinin alpha 3
Tpm1	-2.27	tropomyosin 1, alpha
Tpm2	-4.27	tropomyosin 2, beta
Flg	-2.17	filaggrin
Hrnr	-2.04	hornerin
Lor	-4.18	loricrin
Ndn	-4.30	necdin
Apbb2	-1.68	amyloid beta (A4) precursor protein-binding, family B, member 2
Vim	-2.30	vimentin
Trim54	-3.71	tripartite motif-containing 54
Dynll2	-1.67	dynein light chain LC8-type 2
Dynlt1	-2.24	dynein light chain Tctex-type 1
Dst	-2.44	dystonin
Dvl1	-1.66	dishevelled, dsh homolog 1 (Drosophila)
Pkd2	-2.14	polycystic kidney disease 2
Tuba8	2.16	tubulin, alpha 8
Tubb5	1.64	tubulin, beta 5
Tubb6	2.12	tubulin, beta 6
Nusap1	1.99	nucleolar and spindle associated protein 1
Spag5	1.64	sperm associated antigen 5
Tubb2c	1.99	tubulin, beta 2c
Klc3	1.76	kinesin light chain 3
Krt71	5.44	keratin 71
Strbp	1.71	spermatid perinuclear RNA binding protein
Tubb3	2.09	tubulin, beta 3
Aspm	1.72	asp (abnormal spindle)-like, microcephaly associated (Drosophila)
Mad2l1	2.08	MAD2 (mitotic arrest deficient, homolog)-like 1 (yeast)
Kif22	2.16	kinesin family member 22
Prc1	1.81	protein regulator of cytokinesis 1
Dynll1	1.92	dynein light chain LC8-type 1
Kif11	1.98	kinesin family member 11
Kif2c	1.93	kinesin family member 2C
Sprr1b	13.76	small proline-rich protein 1B
Sprr2h	15.79	small proline-rich protein 2H
Tgm3	3.98	transglutaminase 3, E polypeptide
Tpx2	2.10	TPX2, microtubule-associated protein homolog (Xenopus laevis)
Brca1	1.85	breast cancer 1
Fez1	1.64	fasciculation and elongation protein zeta 1 (zygin I)
Katna1	1.62	katanin p60 (ATPase-containing) subunit A1
Epb4.1l1	1.67	erythrocyte protein band 4.1-like 1
Ptpn13	2.25	protein tyrosine phosphatase, non-receptor type 13
Krtap9-3	17.26	keratin associated protein 9-3
Lmnb1	1.95	lamin B1
Myh14	2.19	myosin, heavy polypeptide 14 /// similar to nonmuscle myosin heavy chain
Ranbp1	1.79	RAN binding protein 1
Anln	1.71	anillin, actin binding protein (scraps homolog, Drosophila)
CERVIX
Krt71	1.96	keratin 71
Sprrl2	4.59	small proline rich-like 2
Sprrl7	3.81	small proline rich-like 7
Sprrl5	3.81	small proline rich-like 5
Sprrl3	3.29	small proline rich-like 3
Sprrl9	2.64	small proline rich-like 9
Sprr1b	-2.01	small proline-rich protein 1B
Sprr2h	-2.33	small proline-rich protein 2H
Hrnr	-2.79	hornerin
Sprr2i	-2.87	small proline-rich protein 2I
Tabla S8. Keratinocyte Differentiation
SKIN
ID	Fold	Name
	Change
Sprr2h	15.79	small proline-rich protein 2H
Trp63	1.64	Transfromation related protein 63
Foxn1	3.15	Forkhead box N1
Sfn	5.33	stratifin
Tgfb2	-2.36	transforming growth factor, beta 2
Ptgs1	-2.63	Prostaglandin-endoperoxide synthase 1
CERVIX
Sfn	-1.88	stratifin
Sprr2h	-2.33	small proline-rich protein 2H
Sprr2i	-2.87	small proline-rich protein 2I
Tabla S9. Epidermis Development
SKIN
ID	Fold	Name
	Change
Krt17	2.85	keratin 17
Sprr2h	15.79	small proline-rich protein 2H
Ovol1	3.82	ovo homolog-like 1
Fgfr3	2.15	fibroblast growth factor receptor 3
Tgm3	3.98	transglutaminase 3, E polypeptide
Gprc5d	10.49	G protein-coupled receptor, family C, group 5, member D
Krt71	5.44	keratin 71
Trp63	1.64	transformation related protein 63
Nsdhl	1.95	NAD(P) dependent steroid dehydrogenase-like
Asprv1	2.46	aspartic peptidase, retroviral-like 1
Sfn	5.33	stratifin
Fstl1	-2.73	follistatin-like 1
Col5a2	-2.73	procollagen, type V, alpha 2
Tgfb2	-2.36	transforming growth factor, beta 2
CERVIX
Krt71	1.96	keratin 71
Sprr2h	-2.33	small proline-rich protein 2H
Sprr2i	-2.87	small proline-rich protein 2I
Krt17	-1.92	keratin 17
Sfn	-1.88	stratifin
